# Supplementary material for: 4-[(5-Hydr­oxy-3-methyl-1-phenyl-1H-pyrazol-4-yl)phenyl­meth­yl]-5-methyl-2-phenyl-1H-pyrazol-3(2H)-one ethanol hemisolvate
Source: Acta Crystallogr Sect E Struct Rep Online. 2008 Dec 10;65(Pt 1):o66–7. doi: 10.1107/S1600536808039081 (PMC2967978; doi:10.1107/S1600536808039081)
Supplement: Supplementary file 2 [file e-65-00o66-Isup2.hkl]

# 
# h,k,l, Fc-squared, Fo-squared, sigma(Fo-squared) and status flag 
# 
data_I
_shelx_title ' ksg1_0m in P-1  (100K)' 
_shelx_refln_list_code          4 
_shelx_F_calc_maximum      184.89 
_exptl_crystal_F_000       972.00 
_reflns_d_resolution_high  0.7115 
 
loop_ 
 _symmetry_equiv_pos_as_xyz 
 'x, y, z' 
 '-x, -y, -z' 
 
_cell_length_a     8.3767 
_cell_length_b    13.9498 
_cell_length_c    20.4797 
_cell_angle_alpha 101.074 
_cell_angle_beta   93.723 
_cell_angle_gamma  93.579 
 
_shelx_F_squared_multiplier     1.000 
 
loop_ 
 _refln_index_h 
 _refln_index_k 
 _refln_index_l 
 _refln_F_squared_calc 
 _refln_F_squared_meas 
 _refln_F_squared_sigma 
 _refln_observed_status 
   1   0   0     7649.26     7913.48    146.29 o 
   2   0   0    11212.60    11035.61    163.94 o 
   3   0   0     2076.09     2392.89     35.62 o 
   4   0   0      299.41      350.00     10.71 o 
   5   0   0      777.12      781.55     13.55 o 
   6   0   0     1184.26     1188.20     19.04 o 
   7   0   0        6.24        7.66      4.52 o 
   8   0   0       11.34       20.90      6.54 o 
   9   0   0      111.20      104.71     13.93 o 
  10   0   0      400.76      371.23     20.49 o 
  11   0   0      268.94      242.99     19.12 o 
 -11   1   0       62.44       82.41     13.75 o 
 -10   1   0        0.65       13.21      7.21 o 
  -9   1   0      654.94      649.27     24.55 o 
  -8   1   0        0.59        6.49      6.43 o 
  -7   1   0      230.85      191.84     10.94 o 
  -6   1   0      236.03      252.08      7.98 o 
  -5   1   0      251.46      224.34      6.72 o 
  -4   1   0       42.18       56.70      4.02 o 
  -3   1   0      909.76      863.59     12.40 o 
  -2   1   0     2559.41     2478.84     25.68 o 
  -1   1   0    19453.15    19877.42    575.28 o 
   0   1   0      782.11       -0.64      0.64 o 
   1   1   0      863.17     1209.32     47.45 o 
   2   1   0     2848.54     2973.15     36.48 o 
   3   1   0     1963.32     1888.13     25.63 o 
   4   1   0     1223.97     1224.47     19.40 o 
   5   1   0        3.32        8.48      3.29 o 
   6   1   0        6.86        5.60      3.21 o 
   7   1   0       62.99       79.53      6.72 o 
   8   1   0      198.85      217.52     15.68 o 
   9   1   0        0.09       -2.24      7.23 o 
  10   1   0      124.45      124.06     22.90 o 
  11   1   0        5.46        0.48      9.77 o 
 -11   2   0       53.12       61.23     11.09 o 
 -10   2   0      452.67      403.38     18.13 o 
  -9   2   0       28.80       10.77      6.75 o 
  -8   2   0      389.10      369.67     15.03 o 
  -7   2   0        3.63        8.87      6.00 o 
  -6   2   0      428.84      425.42     10.08 o 
  -5   2   0      130.13      118.28      5.05 o 
  -4   2   0        5.06        4.24      2.10 o 
  -3   2   0     6080.58     5913.02     59.08 o 
  -2   2   0       12.16        4.17      1.32 o 
  -1   2   0      675.54      647.90      7.99 o 
   0   2   0    28471.69    26990.67    387.01 o 
   1   2   0    20464.03    20330.54    258.94 o 
   2   2   0     2787.46     3185.74    231.12 o 
   3   2   0     1088.87     1106.07     15.10 o 
   4   2   0       14.96        8.39      2.95 o 
   5   2   0       35.08       36.12      4.34 o 
   6   2   0        2.22       -1.59      3.57 o 
   7   2   0       32.99       23.60      5.19 o 
   8   2   0      325.37      300.11     13.83 o 
   9   2   0      154.62      135.03     13.55 o 
  10   2   0        3.45       -0.48      8.87 o 
  11   2   0      156.48      168.82     17.17 o 
 -11   3   0      112.18      114.70     12.61 o 
 -10   3   0       32.99       54.58     12.44 o 
  -9   3   0        0.02        6.42      6.25 o 
  -8   3   0       25.90       24.50      7.82 o 
  -7   3   0       95.41      104.91      8.84 o 
  -6   3   0       37.95       55.94      6.94 o 
  -5   3   0       38.84       32.63      4.44 o 
  -4   3   0      191.36      232.28      5.55 o 
  -3   3   0      151.78      147.35      4.15 o 
  -2   3   0     2194.85     2177.97     21.50 o 
  -1   3   0      843.16      755.36      8.34 o 
   0   3   0       43.06       34.81      1.77 o 
   1   3   0        0.41        0.09      2.70 o 
   2   3   0      232.06      289.47      9.11 o 
   3   3   0     1513.86     1681.63     29.31 o 
   4   3   0      127.44      142.99      6.99 o 
   5   3   0     1813.81     1801.93     27.53 o 
   6   3   0      250.43      283.98     10.01 o 
   7   3   0        7.66        9.27      3.83 o 
   8   3   0       86.86       92.84     11.37 o 
   9   3   0        0.45       -5.02      7.65 o 
  10   3   0        0.01       10.17      9.80 o 
  11   3   0       30.53       28.16     11.73 o 
 -11   4   0        0.25        6.66      8.30 o 
 -10   4   0       12.36        4.40      8.33 o 
  -9   4   0       77.31       73.33     13.43 o 
  -8   4   0      250.67      219.23     12.28 o 
  -7   4   0      260.96      264.88     12.34 o 
  -6   4   0      307.34      311.28      9.69 o 
  -5   4   0       96.90      101.14      4.64 o 
  -4   4   0      157.90      135.55      4.46 o 
  -3   4   0     5032.11     5043.96     47.66 o 
  -2   4   0     3524.85     3652.75     34.60 o 
  -1   4   0      559.84      546.81      9.41 o 
   0   4   0     4922.47     4971.27     53.21 o 
   1   4   0       78.08       61.67      2.71 o 
   2   4   0     6664.40     6920.86     92.39 o 
   3   4   0     4617.52     5237.13    297.14 o 
   4   4   0     1589.30     1682.22     32.74 o 
   5   4   0        2.01        6.26      3.68 o 
   6   4   0      468.11      463.23     15.40 o 
   7   4   0        0.15       -5.73      5.73 o 
   8   4   0      482.34      462.79     20.60 o 
   9   4   0       17.73        0.69      8.17 o 
  10   4   0       92.46       78.97     13.27 o 
  11   4   0        7.15        8.18     10.87 o 
 -11   5   0       22.02       19.64      9.01 o 
 -10   5   0        3.94        3.94      8.36 o 
  -9   5   0       15.78       11.12      6.52 o 
  -8   5   0       53.85       45.62      7.62 o 
  -7   5   0       37.25       40.00      5.02 o 
  -6   5   0      108.00      115.93      6.10 o 
  -5   5   0      143.06      133.86      4.57 o 
  -4   5   0      406.64      446.86      7.64 o 
  -3   5   0      132.94       91.06      2.79 o 
  -2   5   0       18.81       13.38      2.14 o 
  -1   5   0     2912.97     2942.76     33.67 o 
   0   5   0        5.42        3.80      2.06 o 
   1   5   0      250.41      302.00      9.46 o 
   2   5   0      928.27     1022.27     18.28 o 
   3   5   0      370.38      422.48     15.04 o 
   4   5   0      665.59      609.69     17.62 o 
   5   5   0      585.68      618.90     13.61 o 
   6   5   0       13.54       13.14      7.08 o 
   7   5   0      419.96      385.11     17.93 o 
   8   5   0      184.59      169.15     14.18 o 
   9   5   0        0.05        5.37      8.71 o 
  10   5   0       51.96       40.49     12.06 o 
  11   5   0        3.69       -5.22      9.89 o 
 -11   6   0       25.11       22.54      8.75 o 
 -10   6   0       15.54       20.46      7.97 o 
  -9   6   0       19.53       27.88      7.38 o 
  -8   6   0      658.46      560.78     18.16 o 
  -7   6   0       24.77       31.41      7.90 o 
  -6   6   0     2126.25     1990.23     36.00 o 
  -5   6   0       80.99       89.97      4.17 o 
  -4   6   0      627.14      604.16     11.39 o 
  -3   6   0      267.55      294.19      6.30 o 
  -2   6   0       10.74        7.66      1.80 o 
  -1   6   0      340.02      350.95     10.15 o 
   0   6   0       44.77       46.36      2.97 o 
   1   6   0     2790.39     3156.20     36.26 o 
   2   6   0       45.47       58.96      4.10 o 
   3   6   0     4824.72     5413.03    108.50 o 
   4   6   0       43.32       56.72      6.76 o 
   5   6   0      165.71      192.43     18.62 o 
   6   6   0      278.34      284.92     15.38 o 
   7   6   0        1.48        7.70      6.89 o 
   8   6   0      223.72      228.67     16.26 o 
   9   6   0       90.93       99.28     13.43 o 
  10   6   0        1.57       -9.30      9.30 o 
 -11   7   0      107.71      130.91     14.00 o 
 -10   7   0        0.00       -1.49      7.88 o 
  -9   7   0       13.93       10.31      6.76 o 
  -8   7   0       24.51       19.02      6.52 o 
  -7   7   0     1127.76     1073.08     39.91 o 
  -6   7   0      608.18      570.02     16.44 o 
  -5   7   0      217.84      217.60     11.47 o 
  -4   7   0     1297.63     1428.23     20.58 o 
  -3   7   0      356.28      372.58      9.55 o 
  -2   7   0      741.87      812.46     12.63 o 
  -1   7   0       31.00       38.37      4.11 o 
   0   7   0        8.92       -0.04      2.20 o 
   1   7   0      105.78      127.59      4.22 o 
   2   7   0      690.57      756.31     14.27 o 
   3   7   0      408.25      349.97     11.64 o 
   4   7   0       67.74       81.28      8.21 o 
   5   7   0      205.76      218.81     13.08 o 
   6   7   0      322.62      306.40     15.89 o 
   7   7   0       72.12       96.41     17.24 o 
   8   7   0       11.68        8.37      8.28 o 
   9   7   0        1.77       12.68     13.07 o 
  10   7   0      339.29      317.21     21.27 o 
 -11   8   0       26.58       34.18      9.63 o 
 -10   8   0      176.37      208.16     15.19 o 
  -9   8   0        5.85        2.65      7.28 o 
  -8   8   0      510.20      450.06     18.68 o 
  -7   8   0      340.41      327.46     15.36 o 
  -6   8   0       87.92       76.91      8.74 o 
  -5   8   0     1761.46     1775.39     28.23 o 
  -4   8   0      149.60      148.62      6.10 o 
  -3   8   0       17.04       20.91      2.73 o 
  -2   8   0      798.76      927.85     13.30 o 
  -1   8   0     2266.37     2391.65     31.85 o 
   0   8   0       37.57       42.48      3.38 o 
   1   8   0     1178.43     1308.50     16.78 o 
   2   8   0      290.58      353.71     18.86 o 
   3   8   0      567.79      639.81     15.86 o 
   4   8   0      614.54      647.26     20.54 o 
   5   8   0      215.89      192.46     13.04 o 
   6   8   0        7.52        3.91      7.04 o 
   7   8   0      146.47      124.50     12.77 o 
   8   8   0        4.94       -0.24      8.16 o 
   9   8   0      169.29      168.62     16.26 o 
  10   8   0       22.98        4.61     13.63 o 
 -10   9   0        1.68       -7.24      7.24 o 
  -9   9   0       13.67       37.03      8.60 o 
  -8   9   0       31.43       27.84      7.43 o 
  -7   9   0      142.15      122.27     17.56 o 
  -6   9   0      115.18      113.01      9.78 o 
  -5   9   0       41.59       28.16      9.16 o 
  -4   9   0      196.08      167.76     16.88 o 
  -3   9   0       17.35       11.22      3.66 o 
  -2   9   0      326.34      293.09      7.03 o 
  -1   9   0      502.46      474.56      8.72 o 
   0   9   0     1305.35     1380.65     20.11 o 
   1   9   0        0.41       -1.62      2.67 o 
   2   9   0      120.83      124.60      7.33 o 
   3   9   0      716.49      725.71     21.07 o 
   4   9   0       22.76       25.99      7.51 o 
   5   9   0       39.10       37.84      8.17 o 
   6   9   0        6.50        6.42      6.90 o 
   7   9   0       71.01       57.83     10.49 o 
   8   9   0        0.15       -5.31     14.70 o 
   9   9   0      200.80      177.38     17.04 o 
 -10  10   0       12.78       22.60     14.82 o 
  -9  10   0       45.35       47.25      8.67 o 
  -8  10   0      152.00      122.37     10.41 o 
  -7  10   0       13.80       24.23      9.52 o 
  -6  10   0       69.82       74.79      8.33 o 
  -5  10   0       76.56       59.21     11.24 o 
  -4  10   0     1257.87     1187.88     27.45 o 
  -3  10   0       57.84       51.50      6.39 o 
  -2  10   0      206.38      198.50      8.61 o 
  -1  10   0     2641.58     2662.36     30.75 o 
   0  10   0       69.65       89.98      5.83 o 
   1  10   0       91.70       82.94      7.32 o 
   2  10   0       84.63       62.30      9.07 o 
   3  10   0      129.35      112.38     10.06 o 
   4  10   0      182.68      193.68     15.89 o 
   5  10   0      442.43      487.15     24.72 o 
   6  10   0      729.89      670.22     30.59 o 
   7  10   0        5.75       18.59     11.30 o 
   8  10   0       27.15       33.31     13.75 o 
   9  10   0       13.78        2.82     23.43 o 
 -10  11   0        0.52       12.42     13.14 o 
  -9  11   0       16.22       17.78     12.93 o 
  -8  11   0       69.73       63.10      7.74 o 
  -7  11   0       80.43       66.35      9.13 o 
  -6  11   0      638.00      586.36     18.11 o 
  -5  11   0       16.81       17.89      5.33 o 
  -4  11   0      803.13      826.92     20.92 o 
  -3  11   0      246.07      225.58     16.53 o 
  -2  11   0      235.39      249.40     13.38 o 
  -1  11   0     1915.81     1892.77     32.33 o 
   0  11   0      307.88      298.37     18.32 o 
   1  11   0      253.38      268.89     18.14 o 
   2  11   0      796.05      757.29     40.93 o 
   3  11   0       21.16       19.20     11.47 o 
   4  11   0      184.70      180.78     23.22 o 
   5  11   0       16.93       18.19      9.71 o 
   6  11   0        2.55        7.46      9.66 o 
   7  11   0        6.86       11.84     11.72 o 
   8  11   0       10.34       -0.18     11.46 o 
   9  11   0        0.32      -14.89     22.30 o 
  -9  12   0      111.49      101.58     18.56 o 
  -8  12   0      120.55       96.21     17.83 o 
  -7  12   0       18.01       27.63     12.97 o 
  -6  12   0       90.40      101.51     15.72 o 
  -5  12   0        2.59        3.15     15.40 o 
  -4  12   0       32.66       59.76     12.22 o 
  -3  12   0       91.15       70.86     11.92 o 
  -2  12   0      426.82      368.41     16.56 o 
  -1  12   0      160.82      128.50     10.73 o 
   0  12   0      362.53      312.60     14.12 o 
   1  12   0      224.13      245.81     17.68 o 
   2  12   0      184.42      195.13     22.97 o 
   3  12   0        0.74       10.97     11.04 o 
   4  12   0        2.51        0.74     10.94 o 
   5  12   0      575.00      632.49     41.28 o 
   6  12   0      128.04      140.93     24.17 o 
   7  12   0        3.64        6.56     14.61 o 
   8  12   0       45.20        7.06     23.68 o 
  -9  13   0       11.62       16.28     13.46 o 
  -8  13   0        3.28        6.35     11.73 o 
  -7  13   0       10.61       19.18     15.75 o 
  -6  13   0        0.42       -3.89      9.35 o 
  -5  13   0       82.81       82.12     14.27 o 
  -4  13   0        7.92       12.90      9.01 o 
  -3  13   0        0.67        5.43      7.85 o 
  -2  13   0      133.23      153.89     12.69 o 
  -1  13   0      125.36      131.58     16.57 o 
   0  13   0       18.98        8.17     11.71 o 
   1  13   0        0.25        0.75      9.39 o 
   2  13   0      202.37      222.43     29.99 o 
   3  13   0      438.10      451.30     34.33 o 
   4  13   0       35.93       42.94     15.91 o 
   5  13   0        2.57       17.75     13.44 o 
   6  13   0      284.66      262.94     30.87 o 
   7  13   0        9.28        0.46     13.62 o 
  -8  14   0       10.15        3.75     12.58 o 
  -7  14   0       74.92       92.42     17.89 o 
  -6  14   0       85.23       87.78     15.97 o 
  -5  14   0        6.27       17.62     11.07 o 
  -4  14   0       78.17       64.66     12.93 o 
  -3  14   0       26.89       10.78      8.45 o 
  -2  14   0       41.82       35.23      8.84 o 
  -1  14   0        7.61       10.98     15.77 o 
   0  14   0       31.90       37.45     11.28 o 
   1  14   0        7.67       10.55      8.24 o 
   2  14   0       15.00       11.45      9.08 o 
   3  14   0      217.70      262.59     29.67 o 
   4  14   0       51.02       47.74     17.29 o 
   5  14   0      134.10      150.35     24.98 o 
   6  14   0       85.61       58.04     20.22 o 
  -8  15   0        0.82       10.42     27.79 o 
  -7  15   0       36.70       39.81     15.10 o 
  -6  15   0        7.18       12.90     10.71 o 
  -5  15   0       19.54       13.82     10.41 o 
  -4  15   0       13.55       12.44     18.01 o 
  -3  15   0        5.68       24.68      9.89 o 
  -2  15   0       18.82        0.14     11.54 o 
  -1  15   0      107.16      138.33     17.00 o 
   0  15   0        3.73        9.89      8.83 o 
   1  15   0       38.54       48.42     25.58 o 
   2  15   0       66.41       73.89     14.16 o 
   3  15   0      122.44      126.90     17.67 o 
   4  15   0        7.00       -1.13     12.95 o 
   5  15   0       14.82        7.73     14.57 o 
   6  15   0       10.19       23.04     17.43 o 
  -7  16   0      269.23      327.33     29.06 o 
  -6  16   0       18.16       30.40     13.01 o 
  -5  16   0        0.09        4.35     10.54 o 
  -4  16   0       53.98       79.31     24.89 o 
  -3  16   0        1.70       24.32     10.11 o 
  -2  16   0       19.14       18.10     15.31 o 
  -1  16   0        9.12       -4.06      8.57 o 
   0  16   0       58.05       44.02     12.94 o 
   1  16   0      110.43      143.85     18.38 o 
   2  16   0       80.58       75.05     14.81 o 
   3  16   0      113.18       75.76     15.56 o 
   4  16   0      135.67      175.13     35.74 o 
   5  16   0       50.67       51.48     20.36 o 
  -6  17   0       18.95       14.61     31.39 o 
  -5  17   0       33.76       38.33     13.00 o 
  -4  17   0        8.67       45.81     13.20 o 
  -3  17   0       12.82       15.17     14.47 o 
  -2  17   0       59.79       71.59     21.88 o 
  -1  17   0       82.78       83.98     16.06 o 
   0  17   0       42.30       22.16     11.56 o 
   1  17   0       54.08       29.81     12.26 o 
   2  17   0       16.84       21.01     13.30 o 
   3  17   0       19.23       15.49     11.98 o 
   4  17   0      151.58      129.23     32.00 o 
  -4  18   0       33.92       49.05     22.34 o 
  -3  18   0        9.62       14.26     16.90 o 
  -2  18   0        0.68       -5.05     14.04 o 
  -1  18   0       84.66       52.14     14.86 o 
   0  18   0        5.56       15.32     12.56 o 
   1  18   0       55.11       75.30     16.75 o 
   2  18   0        0.46       16.50     12.40 o 
   3  18   0       36.43       57.89     15.98 o 
  -2  19   0        0.09       28.05     19.16 o 
  -1  19   0        6.04        3.46     16.41 o 
   0  19   0       19.32       17.98     27.63 o 
  -1 -19   1       11.66       12.60     13.49 o 
   0 -19   1      195.84      216.84     29.07 o 
   1 -19   1       20.25       38.50     21.77 o 
   2 -19   1       16.51       14.36     18.95 o 
   3 -19   1       13.34       41.46     21.10 o 
  -3 -18   1        0.36       13.00     12.69 o 
  -2 -18   1      332.06      393.17     56.17 o 
  -1 -18   1        9.20       11.16     11.43 o 
   0 -18   1       19.14        1.07     11.26 o 
   1 -18   1       21.47       33.38     19.51 o 
   2 -18   1       20.50       18.45     16.73 o 
   3 -18   1      123.56      187.01     32.00 o 
   4 -18   1       25.52       62.28     22.90 o 
   5 -18   1       12.17       36.99     16.09 o 
  -4 -17   1       14.13       31.73     13.80 o 
  -3 -17   1      282.50      302.71     25.81 o 
  -2 -17   1        2.37        7.13     10.31 o 
  -1 -17   1       10.64       23.56     12.14 o 
   0 -17   1       46.04       36.38     12.19 o 
   1 -17   1      119.50      150.21     19.55 o 
   2 -17   1        7.13        8.43     14.26 o 
   3 -17   1      356.51      329.28     38.04 o 
   4 -17   1       93.83       65.74     14.61 o 
   5 -17   1        9.49       22.21     12.66 o 
   6 -17   1        1.69       19.87     13.21 o 
  -5 -16   1        1.64        8.54     15.70 o 
  -4 -16   1       33.10       16.47     12.67 o 
  -3 -16   1        0.15        7.61     10.29 o 
  -2 -16   1       80.72       82.78     15.13 o 
  -1 -16   1        3.54       13.15     19.50 o 
   0 -16   1       50.73       59.61     13.76 o 
   1 -16   1       34.31       42.21     12.16 o 
   2 -16   1        8.94       18.28     13.13 o 
   3 -16   1      122.74      143.33     17.24 o 
   4 -16   1       31.44       63.43     13.92 o 
   5 -16   1      127.48      134.93     37.53 o 
   6 -16   1        0.19        7.36     11.45 o 
   7 -16   1      238.59      229.06     25.56 o 
  -5 -15   1        0.05        9.10     14.61 o 
  -4 -15   1        1.97        6.10     12.67 o 
  -3 -15   1      176.33      169.57     18.89 o 
  -2 -15   1        0.06        0.67      8.16 o 
  -1 -15   1       21.13        9.04      9.77 o 
   0 -15   1        8.39       13.04     11.89 o 
   1 -15   1       61.26       64.01     13.62 o 
   2 -15   1        1.00       14.55      9.83 o 
   3 -15   1      283.06      255.83     25.21 o 
   4 -15   1      167.05      188.83     19.71 o 
   5 -15   1       14.06       22.55     10.84 o 
   6 -15   1       21.60       23.83     11.75 o 
   7 -15   1       65.30       70.47     16.77 o 
   8 -15   1        7.32       15.75     14.34 o 
  -6 -14   1      105.07      135.14     25.02 o 
  -5 -14   1      127.40      131.72     23.57 o 
  -4 -14   1        0.00       10.06     12.98 o 
  -3 -14   1      103.00      107.89     15.19 o 
  -2 -14   1      314.34      366.55     38.07 o 
  -1 -14   1       54.97       50.88     11.48 o 
   0 -14   1       37.17       36.80      5.33 o 
   1 -14   1      137.25      123.70     21.77 o 
   2 -14   1       19.28       24.80      9.03 o 
   3 -14   1       69.60       52.91     11.14 o 
   4 -14   1      142.42      160.74     17.61 o 
   5 -14   1      259.22      307.00     23.64 o 
   6 -14   1       19.36       30.66     12.76 o 
   7 -14   1       56.14       62.89     15.38 o 
   8 -14   1       18.79       21.64     18.54 o 
  -6 -13   1      324.71      380.37     35.11 o 
  -5 -13   1       18.79       10.83     13.20 o 
  -4 -13   1        9.53       32.18     13.90 o 
  -3 -13   1       26.70       17.75     12.56 o 
  -2 -13   1      826.35      811.84     33.06 o 
  -1 -13   1        6.66        3.77      7.31 o 
   0 -13   1       70.36       58.12     11.95 o 
   1 -13   1        0.18        8.76      4.74 o 
   2 -13   1      247.99      238.33     10.50 o 
   3 -13   1      610.00      510.66     15.29 o 
   4 -13   1      905.22      794.33     20.58 o 
   5 -13   1       47.64       37.29      5.84 o 
   6 -13   1       10.61        2.78      8.93 o 
   7 -13   1      117.19      150.76     19.52 o 
   8 -13   1      244.25      246.38     47.69 o 
   9 -13   1       22.69       17.78     14.29 o 
  -8 -12   1       28.93       28.02     25.72 o 
  -7 -12   1      141.63      151.36     22.04 o 
  -6 -12   1      103.01      105.36     21.03 o 
  -5 -12   1        0.04       18.49     13.23 o 
  -4 -12   1      237.49      290.89     28.12 o 
  -3 -12   1       39.95       42.80     14.50 o 
  -2 -12   1     1223.07     1261.33     41.23 o 
  -1 -12   1      545.09      508.43     23.97 o 
   0 -12   1        7.01        0.47      5.15 o 
   1 -12   1      811.11      857.69     21.85 o 
   2 -12   1       38.30       50.35     14.40 o 
   3 -12   1      396.74      404.44     16.98 o 
   4 -12   1      467.95      427.87     15.19 o 
   5 -12   1       18.31       22.93      5.93 o 
   6 -12   1        2.32        8.40      5.94 o 
   7 -12   1      170.09      154.86     11.28 o 
   8 -12   1       22.61       32.22      7.14 o 
   9 -12   1       68.78       87.88     21.07 o 
  -9 -11   1       46.43       55.96     28.93 o 
  -8 -11   1      140.46      133.55     30.63 o 
  -7 -11   1       43.13       36.49     13.00 o 
  -6 -11   1        0.03       -3.97      8.97 o 
  -5 -11   1       41.16       41.57     14.34 o 
  -4 -11   1       11.47       16.48      8.46 o 
  -3 -11   1      285.44      262.02     16.41 o 
  -2 -11   1      147.20      146.50     13.75 o 
  -1 -11   1      487.61      516.19     18.27 o 
   0 -11   1       70.59       60.64     11.81 o 
   1 -11   1      313.68      309.19     14.65 o 
   2 -11   1        1.58        2.94      4.73 o 
   3 -11   1      415.83      375.69     16.09 o 
   4 -11   1       46.04       38.94      6.76 o 
   5 -11   1       13.00       16.81      5.92 o 
   6 -11   1        0.16        5.93      7.97 o 
   7 -11   1      150.93      151.36     11.75 o 
   8 -11   1      159.55      173.54     18.72 o 
   9 -11   1       68.26       57.67      9.30 o 
  10 -11   1      294.40      293.27     27.83 o 
  -9 -10   1       12.04       17.83     14.37 o 
  -8 -10   1       27.51       24.37     10.54 o 
  -7 -10   1        0.85       -5.65      9.40 o 
  -6 -10   1       79.07       93.08     11.54 o 
  -5 -10   1        2.95        5.64      6.85 o 
  -4 -10   1       31.12       36.28      8.23 o 
  -3 -10   1        6.75        0.02      6.00 o 
  -2 -10   1      306.03      355.64     14.18 o 
  -1 -10   1       88.63       74.49      6.33 o 
   0 -10   1       25.47       28.75      4.43 o 
   1 -10   1        0.01       -3.14      3.14 o 
   2 -10   1      746.77      742.76     16.98 o 
   3 -10   1     1018.62      976.20     20.88 o 
   4 -10   1       34.87       36.69      6.88 o 
   5 -10   1       13.46       22.31      6.61 o 
   6 -10   1        9.00        8.02      5.85 o 
   7 -10   1       35.48       37.49      7.90 o 
   8 -10   1        2.11        9.08      7.31 o 
   9 -10   1       17.76       21.57      8.84 o 
  10 -10   1       72.15       52.61     11.34 o 
  -9  -9   1        2.76       22.00     14.22 o 
  -8  -9   1       84.47       56.12     11.80 o 
  -7  -9   1        6.13       -5.21      7.71 o 
  -6  -9   1        1.45        2.70      6.84 o 
  -5  -9   1       55.44       53.31      8.62 o 
  -4  -9   1     1016.36     1000.00     26.80 o 
  -3  -9   1      760.66      834.78     22.99 o 
  -2  -9   1      363.21      318.86      8.86 o 
  -1  -9   1        0.02        1.84      3.10 o 
   0  -9   1      593.97      620.39     11.70 o 
   1  -9   1      273.16      252.05      8.01 o 
   2  -9   1       11.60        7.81      3.40 o 
   3  -9   1       31.83       26.99      4.31 o 
   4  -9   1      460.96      427.91     14.60 o 
   5  -9   1      840.83      736.60     18.75 o 
   6  -9   1     1310.91     1228.39     30.82 o 
   7  -9   1       99.55      126.14     11.35 o 
   8  -9   1        2.54       15.15      7.14 o 
   9  -9   1      122.99      109.79     19.29 o 
  10  -9   1       72.73       60.96     10.93 o 
 -10  -8   1      216.44      171.89     23.13 o 
  -9  -8   1      232.23      233.37     17.90 o 
  -8  -8   1       68.55       74.32     11.34 o 
  -7  -8   1       65.29       63.47     10.97 o 
  -6  -8   1      224.23      207.85     17.84 o 
  -5  -8   1       58.81       46.98      8.67 o 
  -4  -8   1      592.70      584.15     19.22 o 
  -3  -8   1        0.58        7.32      3.53 o 
  -2  -8   1       39.21       39.32      3.68 o 
  -1  -8   1        2.31       -0.14      2.16 o 
   0  -8   1      976.20     1102.09     15.93 o 
   1  -8   1     1448.50     1467.85     20.37 o 
   2  -8   1        0.15       -2.31      2.31 o 
   3  -8   1      123.14      138.28      6.40 o 
   4  -8   1        0.52       -0.05      2.90 o 
   5  -8   1     1112.82     1132.58     20.91 o 
   6  -8   1       54.04       78.98      7.65 o 
   7  -8   1       70.99       62.52      7.66 o 
   8  -8   1        0.09        5.27      7.52 o 
   9  -8   1      102.53       96.83     11.64 o 
  10  -8   1       55.14       47.77     14.34 o 
  11  -8   1       12.58       36.95     10.49 o 
 -10  -7   1        9.24       13.91     13.89 o 
  -9  -7   1        8.34        2.06      8.68 o 
  -8  -7   1      165.81      185.24     15.05 o 
  -7  -7   1       24.12       17.42      7.56 o 
  -6  -7   1        0.41        2.17      6.53 o 
  -5  -7   1       82.30       60.94      8.56 o 
  -4  -7   1       63.60       74.07      6.56 o 
  -3  -7   1       54.79       41.30      4.20 o 
  -2  -7   1     1400.33     1508.75     20.45 o 
  -1  -7   1     1519.68     1564.75     18.58 o 
   0  -7   1     6529.31     6675.70     67.18 o 
   1  -7   1      300.23      325.72      8.32 o 
   2  -7   1      599.46      610.68      9.89 o 
   3  -7   1       68.41       45.52      3.18 o 
   4  -7   1       90.75       86.81      4.01 o 
   5  -7   1      172.47      184.03      7.07 o 
   6  -7   1      230.14      205.23      7.88 o 
   7  -7   1        3.89       -4.98      4.98 o 
   8  -7   1      210.22      205.19     14.14 o 
   9  -7   1        0.75       -1.14      6.04 o 
  10  -7   1       34.51       35.67      8.74 o 
  11  -7   1       14.89       26.85      9.82 o 
 -10  -6   1      365.86      386.49     22.90 o 
  -9  -6   1      629.22      601.42     31.11 o 
  -8  -6   1      336.64      310.88     27.54 o 
  -7  -6   1     1442.86     1419.63     36.36 o 
  -6  -6   1       27.67       22.06      7.50 o 
  -5  -6   1       44.73       34.92      7.03 o 
  -4  -6   1      694.81      804.57     13.19 o 
  -3  -6   1     2497.81     2550.73     31.09 o 
  -2  -6   1      280.43      341.60      6.60 o 
  -1  -6   1      259.14      286.65      5.59 o 
   0  -6   1      109.11       90.53      3.46 o 
   1  -6   1      496.51      492.49      9.79 o 
   2  -6   1       52.32       64.09      2.83 o 
   3  -6   1       53.05       60.41      2.69 o 
   4  -6   1     3536.25     3526.72     35.59 o 
   5  -6   1      981.64      995.74     14.42 o 
   6  -6   1       83.34       78.63      6.27 o 
   7  -6   1      935.77      873.17     25.99 o 
   8  -6   1       16.18       14.08      6.43 o 
   9  -6   1       12.20       16.10      6.93 o 
  10  -6   1       23.47       16.55      7.87 o 
  11  -6   1        9.58       17.73      8.41 o 
 -11  -5   1       44.99       28.91     15.40 o 
 -10  -5   1      153.57      134.38     20.19 o 
  -9  -5   1       45.59       51.50     10.83 o 
  -8  -5   1      194.68      190.46     15.40 o 
  -7  -5   1      169.75      219.46     14.31 o 
  -6  -5   1      196.05      175.51     13.05 o 
  -5  -5   1       14.87       16.71      4.11 o 
  -4  -5   1      107.41      105.06      8.68 o 
  -3  -5   1       55.17       52.88      5.69 o 
  -2  -5   1       41.30       53.51      3.74 o 
  -1  -5   1      875.09      915.19     11.59 o 
   0  -5   1     6291.81     6653.23     61.79 o 
   1  -5   1     1804.96     1861.01     22.46 o 
   2  -5   1     1130.29     1318.14     15.71 o 
   3  -5   1      346.77      453.85      7.15 o 
   4  -5   1     1381.13     1439.79     18.12 o 
   5  -5   1      136.57       93.89      7.05 o 
   6  -5   1       15.00       15.98      4.33 o 
   7  -5   1      302.72      310.30     13.42 o 
   8  -5   1       94.33       83.94      8.94 o 
   9  -5   1        5.20        4.69      6.48 o 
  10  -5   1        2.67       -4.24      7.07 o 
  11  -5   1        2.88       10.61      8.85 o 
 -11  -4   1        0.40        0.02     10.07 o 
 -10  -4   1       33.53       34.11     11.38 o 
  -9  -4   1      437.61      399.78     20.48 o 
  -8  -4   1       16.32       17.63      8.23 o 
  -7  -4   1      309.15      274.18     16.77 o 
  -6  -4   1      627.21      627.40     21.45 o 
  -5  -4   1        0.97        2.34      3.47 o 
  -4  -4   1      864.35      892.31     12.90 o 
  -3  -4   1     1491.76     1758.06     21.94 o 
  -2  -4   1     1606.95     1708.18     57.74 o 
  -1  -4   1       55.97       26.22      2.24 o 
   0  -4   1      769.43      736.57      9.47 o 
   1  -4   1    13269.20    12531.81    130.67 o 
   2  -4   1      514.40      611.87      8.67 o 
   3  -4   1     2563.51     2784.73     28.08 o 
   4  -4   1      698.28      720.07     11.65 o 
   5  -4   1        7.89        5.71      2.66 o 
   6  -4   1       85.03       80.83      5.53 o 
   7  -4   1      394.91      371.29     14.45 o 
   8  -4   1      783.17      709.63     20.83 o 
   9  -4   1       18.85       23.43      7.58 o 
  10  -4   1       95.90       78.95     10.63 o 
  11  -4   1        0.75        4.30      8.32 o 
 -11  -3   1        3.35        0.51     10.38 o 
 -10  -3   1       64.76       88.69     13.08 o 
  -9  -3   1        5.86        5.88      8.28 o 
  -8  -3   1      497.97      417.49     18.99 o 
  -7  -3   1       61.41       65.85      6.38 o 
  -6  -3   1       48.05       61.51      6.86 o 
  -5  -3   1      417.24      431.36     10.97 o 
  -4  -3   1     1423.76     1438.75     18.21 o 
  -3  -3   1      293.25      292.35      5.89 o 
  -2  -3   1     6784.39     8065.89    220.90 o 
  -1  -3   1    28801.60    28665.08    455.86 o 
   0  -3   1     1208.07     1250.60     17.05 o 
   1  -3   1      232.75      251.29      5.28 o 
   2  -3   1     5405.43     5531.02     55.13 o 
   3  -3   1      948.42      974.22     13.55 o 
   4  -3   1      109.51      120.39      4.20 o 
   5  -3   1     2296.65     2351.64     30.23 o 
   6  -3   1       14.26        8.14      3.74 o 
   7  -3   1        1.00        1.28      5.53 o 
   8  -3   1       62.38       61.37      8.37 o 
   9  -3   1      281.65      282.35     14.73 o 
  10  -3   1      234.42      255.61     15.29 o 
  11  -3   1       58.36       63.22     10.92 o 
 -11  -2   1       35.55       25.81     11.59 o 
 -10  -2   1       89.41       70.78     12.40 o 
  -9  -2   1      129.12       97.94     14.57 o 
  -8  -2   1        0.39        2.38      5.67 o 
  -7  -2   1      177.82      153.03      8.76 o 
  -6  -2   1       39.35       46.91      6.19 o 
  -5  -2   1       81.63       73.52      6.14 o 
  -4  -2   1        3.90       20.26      2.57 o 
  -3  -2   1       18.96       27.06      3.01 o 
  -2  -2   1     2370.59     2383.28     40.92 o 
  -1  -2   1      123.20      150.21      5.48 o 
   0  -2   1      105.90       91.23      6.75 o 
   1  -2   1        0.57       -1.56      1.56 o 
   2  -2   1      175.94      243.13      6.94 o 
   3  -2   1     5927.97     5698.38     62.25 o 
   4  -2   1     3119.38     3022.38     36.05 o 
   5  -2   1       29.07       43.34      3.97 o 
   6  -2   1      119.21      144.77      7.02 o 
   7  -2   1      158.63      147.66     10.15 o 
   8  -2   1      101.81       89.84      9.16 o 
   9  -2   1       78.89       73.10      9.17 o 
  10  -2   1       24.06       20.24      7.89 o 
  11  -2   1        0.30        7.20     10.04 o 
 -11  -1   1        7.14       18.01     13.36 o 
 -10  -1   1      205.70      236.99     17.69 o 
  -9  -1   1       22.62       14.81      7.01 o 
  -8  -1   1      282.14      250.22     13.24 o 
  -7  -1   1      625.91      624.07     16.08 o 
  -6  -1   1       15.81       16.29      4.74 o 
  -5  -1   1      846.18      850.64     16.11 o 
  -4  -1   1      785.42      779.07     12.63 o 
  -3  -1   1     2525.49     2484.74     29.40 o 
  -2  -1   1     1703.36     1653.12     21.70 o 
  -1  -1   1     1428.28     1373.09     22.79 o 
   0  -1   1     2353.19      889.61     24.84 o 
   2  -1   1    16166.38    16378.21    187.17 o 
   3  -1   1     3070.16     3075.76     71.10 o 
   4  -1   1     1128.36     1259.74     19.78 o 
   5  -1   1      253.07      270.41      7.52 o 
   6  -1   1      602.86      646.96     13.06 o 
   7  -1   1        8.92       11.74      4.84 o 
   8  -1   1        4.05        1.07      5.61 o 
   9  -1   1      169.92      173.61     17.13 o 
  10  -1   1      436.94      448.97     21.46 o 
  11  -1   1      103.66       87.10     14.15 o 
 -11   0   1        5.36       10.20      9.88 o 
 -10   0   1       11.33       10.38      7.58 o 
  -9   0   1       33.65       19.05      7.24 o 
  -8   0   1      197.54      193.50     12.42 o 
  -7   0   1        0.01       -5.05      5.05 o 
  -6   0   1      117.56      163.56      6.63 o 
  -5   0   1      509.87      585.56     11.16 o 
  -4   0   1      144.21      151.50      4.61 o 
  -3   0   1     2880.91     2693.38     26.85 o 
  -2   0   1    12242.88    11943.78    107.19 o 
  -1   0   1      305.15      271.01      5.03 o 
   1   0   1      761.91      724.54     21.63 o 
   2   0   1     8133.62     8849.99    349.77 o 
   3   0   1       59.17       60.52      3.69 o 
   4   0   1       38.65       33.70      6.61 o 
   5   0   1        0.00       -0.92      2.41 o 
   6   0   1      530.19      502.90     11.40 o 
   7   0   1       59.24       71.10      6.50 o 
   8   0   1      534.68      507.67     25.32 o 
   9   0   1       54.67       40.68      8.67 o 
  10   0   1       26.73       39.82     10.55 o 
  11   0   1      367.87      351.44     21.98 o 
 -11   1   1        7.24        8.39      9.91 o 
 -10   1   1      417.81      374.97     17.37 o 
  -9   1   1       33.78       33.52      8.84 o 
  -8   1   1        0.01        4.34      5.58 o 
  -7   1   1      216.75      221.51     11.36 o 
  -6   1   1       40.98       26.39      3.65 o 
  -5   1   1       55.82       63.48      5.17 o 
  -4   1   1       41.81       61.68      3.36 o 
  -3   1   1      185.47      207.99      5.36 o 
  -2   1   1     2206.65     2186.91     20.05 o 
  -1   1   1       48.44       49.29      2.38 o 
   0   1   1      674.87      750.51     21.10 o 
   1   1   1     3307.44     4967.21     92.45 o 
   2   1   1    12009.54    12357.56    183.10 o 
   3   1   1     1450.31     1397.14     23.26 o 
   4   1   1     1796.16     1822.71     26.30 o 
   5   1   1        9.74       16.02      3.62 o 
   6   1   1      341.15      326.37     10.59 o 
   7   1   1       96.23       84.58      6.87 o 
   8   1   1      397.70      429.51     16.06 o 
   9   1   1        5.51        0.47      7.86 o 
  10   1   1       84.11       53.62     11.70 o 
  11   1   1       56.11       36.53     12.04 o 
 -11   2   1      518.85      452.44     30.23 o 
 -10   2   1        4.95       -4.42      7.19 o 
  -9   2   1      201.79      176.13     12.15 o 
  -8   2   1      527.09      484.06     16.73 o 
  -7   2   1       71.56       66.58      7.74 o 
  -6   2   1        0.03       -3.02      3.90 o 
  -5   2   1      232.89      268.38      8.12 o 
  -4   2   1        5.74        4.15      2.00 o 
  -3   2   1      406.91      405.92      6.08 o 
  -2   2   1    16570.02    16663.33    147.80 o 
  -1   2   1     1082.13     1101.99     14.41 o 
   0   2   1     1307.29     1170.86     24.11 o 
   1   2   1      260.34      182.19      7.10 o 
   2   2   1      168.88      224.09     10.11 o 
   3   2   1      478.52      507.57      9.79 o 
   4   2   1       42.57       31.85      3.67 o 
   5   2   1      164.06      178.87      7.33 o 
   6   2   1        0.37        2.88      3.75 o 
   7   2   1        1.88        3.86      4.12 o 
   8   2   1      164.08      147.73     12.88 o 
   9   2   1       10.92        0.28      8.03 o 
  10   2   1       57.08       49.24     11.70 o 
  11   2   1      350.08      384.80     32.20 o 
 -11   3   1        8.04       14.26      8.73 o 
 -10   3   1        8.26       12.20      7.47 o 
  -9   3   1       48.90       69.85      9.14 o 
  -8   3   1      200.19      155.39     19.94 o 
  -7   3   1      136.56      149.02      8.07 o 
  -6   3   1       44.16       36.62      4.76 o 
  -5   3   1     1202.13     1284.41     18.31 o 
  -4   3   1     1176.69     1281.87     15.93 o 
  -3   3   1     5664.12     5600.44     55.37 o 
  -2   3   1     5091.44     5322.82     49.26 o 
  -1   3   1     9053.97     9094.28     88.48 o 
   0   3   1     7361.58     7134.76    106.89 o 
   1   3   1     6626.65     7028.15    177.48 o 
   2   3   1     2595.23     2862.85     99.04 o 
   3   3   1      706.95      850.94     60.63 o 
   4   3   1        0.01        2.97      2.82 o 
   5   3   1       14.35       12.72      4.46 o 
   6   3   1      585.22      555.44     13.74 o 
   7   3   1      496.34      466.33     19.17 o 
   8   3   1      345.43      341.60     21.75 o 
   9   3   1       19.06       27.18      9.61 o 
  10   3   1        9.38       10.95      9.41 o 
  11   3   1      148.87      155.72     17.29 o 
 -11   4   1       48.07       22.14      9.09 o 
 -10   4   1      159.42      181.24     14.50 o 
  -9   4   1       56.71       62.85      8.83 o 
  -8   4   1       48.61       44.07     11.23 o 
  -7   4   1        3.08       -1.45      3.40 o 
  -6   4   1       70.40       65.94      4.94 o 
  -5   4   1     1173.44     1172.82     15.43 o 
  -4   4   1      390.10      409.85      6.76 o 
  -3   4   1      111.58      122.56      3.94 o 
  -2   4   1     1281.20     1373.17     15.65 o 
  -1   4   1       72.69       60.33      2.41 o 
   0   4   1     4011.96     4160.39     54.81 o 
   1   4   1      228.77      193.91      4.68 o 
   2   4   1     5751.58     6198.06    179.49 o 
   3   4   1     1046.04     1194.07     62.80 o 
   4   4   1      393.84      440.26     14.15 o 
   5   4   1      237.43      252.72      8.56 o 
   6   4   1        0.38       -5.37      6.07 o 
   7   4   1      101.82      117.81     11.45 o 
   8   4   1     1287.71     1234.50     34.89 o 
   9   4   1      311.21      300.01     18.82 o 
  10   4   1      179.15      206.94     17.77 o 
  11   4   1      107.46       96.88     30.80 o 
 -11   5   1      233.15      253.65     15.66 o 
 -10   5   1      122.87      126.50     12.34 o 
  -9   5   1        0.53       -5.67      5.95 o 
  -8   5   1      855.57      803.98     21.75 o 
  -7   5   1       29.85       34.04      6.58 o 
  -6   5   1       45.78       45.05      8.21 o 
  -5   5   1       81.23       71.57      5.37 o 
  -4   5   1      280.76      248.56      6.14 o 
  -3   5   1      230.54      237.99      5.37 o 
  -2   5   1      938.98     1051.38     12.75 o 
  -1   5   1      162.32      178.94      4.12 o 
   0   5   1      319.38      346.98      9.65 o 
   1   5   1        9.78       20.83      2.22 o 
   2   5   1      619.08      664.78     15.62 o 
   3   5   1     2109.62     2282.22     41.73 o 
   4   5   1     1021.36     1169.43     72.99 o 
   5   5   1       28.39       23.23      5.22 o 
   6   5   1        4.02       -9.83     11.85 o 
   7   5   1       24.53       32.33      8.52 o 
   8   5   1        6.70       -0.46      7.96 o 
   9   5   1      260.50      206.41     16.70 o 
  10   5   1        0.67       -4.29      9.37 o 
  11   5   1      138.57      136.32     17.07 o 
 -11   6   1       70.64       67.30     15.55 o 
 -10   6   1      135.97      150.47     11.96 o 
  -9   6   1       99.21       95.17      9.53 o 
  -8   6   1       14.18        5.97      6.02 o 
  -7   6   1       38.48       22.73      8.49 o 
  -6   6   1        4.60        1.55      5.15 o 
  -5   6   1      173.26      171.19      7.35 o 
  -4   6   1      236.05      233.83      6.12 o 
  -3   6   1      179.74      203.24      5.09 o 
  -2   6   1     3911.42     4280.38     41.36 o 
  -1   6   1     2813.98     3006.21     31.27 o 
   0   6   1        0.01        3.00      2.24 o 
   1   6   1       21.85       30.59      2.90 o 
   2   6   1      431.00      493.35      9.83 o 
   3   6   1     1135.42     1146.30     21.68 o 
   4   6   1        0.03        5.58      4.07 o 
   5   6   1       71.59       69.00      8.78 o 
   6   6   1      149.56      150.51     13.30 o 
   7   6   1      138.51      154.16     13.07 o 
   8   6   1        3.22        7.79      8.09 o 
   9   6   1      230.59      223.21     17.61 o 
  10   6   1       72.56       74.50     13.80 o 
 -11   7   1        5.84        4.41      8.17 o 
 -10   7   1       90.38       72.83     10.84 o 
  -9   7   1        3.52        2.31      5.34 o 
  -8   7   1       99.99      104.30      9.11 o 
  -7   7   1       17.25        8.90      5.68 o 
  -6   7   1     1282.35     1210.47     25.24 o 
  -5   7   1      158.87      125.44      7.11 o 
  -4   7   1        3.57       -2.38      2.38 o 
  -3   7   1      496.11      468.87      8.01 o 
  -2   7   1     1269.67     1447.94     17.59 o 
  -1   7   1       49.74       34.58      3.30 o 
   0   7   1     2216.04     2518.82     27.98 o 
   1   7   1      168.09      183.88      5.10 o 
   2   7   1     1959.30     2159.46     27.52 o 
   3   7   1     1742.93     1718.64     29.88 o 
   4   7   1        0.42        0.97      5.56 o 
   5   7   1        5.12        9.62      6.36 o 
   6   7   1        8.62        6.67      6.80 o 
   7   7   1       81.06       89.97     16.50 o 
   8   7   1      165.38      160.54     14.88 o 
   9   7   1        0.86        5.08      8.87 o 
  10   7   1        1.47        2.10     10.14 o 
 -11   8   1       88.25       73.25     17.96 o 
 -10   8   1        4.19        3.18      7.40 o 
  -9   8   1       27.79       19.39      9.04 o 
  -8   8   1       85.99       67.37     10.08 o 
  -7   8   1      359.68      303.62     14.26 o 
  -6   8   1       21.04       10.90      5.78 o 
  -5   8   1       66.59       68.27      8.33 o 
  -4   8   1        6.72        8.73      3.54 o 
  -3   8   1      381.85      372.35      7.75 o 
  -2   8   1       10.20        3.31      1.98 o 
  -1   8   1      576.39      631.93      8.99 o 
   0   8   1        5.93        2.59      2.03 o 
   1   8   1      291.86      344.17      7.32 o 
   2   8   1      848.59      913.52     14.78 o 
   3   8   1      112.10      104.07      9.80 o 
   4   8   1       18.34       17.33      6.82 o 
   5   8   1       35.45       30.58      7.99 o 
   6   8   1        0.32       -3.36      6.65 o 
   7   8   1      615.39      590.10     26.56 o 
   8   8   1       16.08        2.49      7.73 o 
   9   8   1      107.90      133.27     15.27 o 
  10   8   1       24.09        8.19     10.31 o 
 -10   9   1       17.51       17.40     12.54 o 
  -9   9   1       25.72       34.07      7.75 o 
  -8   9   1       20.00        7.05     11.23 o 
  -7   9   1        7.11       -3.16      5.11 o 
  -6   9   1      510.06      442.23     18.41 o 
  -5   9   1      101.34      115.86      8.30 o 
  -4   9   1      191.09      177.51      8.91 o 
  -3   9   1      557.42      517.74     11.96 o 
  -2   9   1      134.82       93.90      5.84 o 
  -1   9   1      609.19      635.09     13.42 o 
   0   9   1       28.83       26.75      3.02 o 
   1   9   1      450.75      436.18      8.67 o 
   2   9   1        9.58       10.20      4.29 o 
   3   9   1       41.97       45.33      7.66 o 
   4   9   1      403.44      376.24     16.58 o 
   5   9   1      390.90      330.44     20.33 o 
   6   9   1       35.32       18.54     10.11 o 
   7   9   1        6.47       -0.79     17.36 o 
   8   9   1      308.33      290.46     24.23 o 
   9   9   1        0.36       21.81     13.64 o 
 -10  10   1        1.19        3.94     12.31 o 
  -9  10   1       54.51       62.05     15.19 o 
  -8  10   1       43.22       63.49      9.95 o 
  -7  10   1     1305.01     1262.89     29.32 o 
  -6  10   1      585.55      541.91     16.00 o 
  -5  10   1      512.84      461.14     44.83 o 
  -4  10   1      338.83      324.86     20.13 o 
  -3  10   1       63.39       49.70     10.04 o 
  -2  10   1        4.00        7.56      6.44 o 
  -1  10   1        3.83       -1.71      3.65 o 
   0  10   1      174.21      164.06     10.86 o 
   1  10   1      319.62      293.31     11.69 o 
   2  10   1        0.02       -5.66      5.66 o 
   3  10   1       62.97       55.43     24.03 o 
   4  10   1     1411.79     1311.77     81.63 o 
   5  10   1      139.51      113.36     14.18 o 
   6  10   1       37.75       56.43     12.95 o 
   7  10   1       41.57       51.39     17.89 o 
   8  10   1       69.09       44.66     14.01 o 
   9  10   1        8.49       -4.98     11.16 o 
 -10  11   1       59.20       62.60     17.07 o 
  -9  11   1       26.19       37.54     29.11 o 
  -8  11   1       18.72       26.50     13.83 o 
  -7  11   1       26.73       20.97     11.93 o 
  -6  11   1        3.39        5.31      9.22 o 
  -5  11   1      877.03      725.33     30.78 o 
  -4  11   1       53.15       56.85     11.51 o 
  -3  11   1      172.44      168.62     15.48 o 
  -2  11   1        0.01       -6.68      9.02 o 
  -1  11   1       20.93       22.65      6.47 o 
   0  11   1      161.07      189.90     14.00 o 
   1  11   1      156.04      135.16     14.09 o 
   2  11   1        0.55       -6.14      9.03 o 
   3  11   1      699.48      669.22     39.38 o 
   4  11   1      557.55      527.25     24.66 o 
   5  11   1        0.74       13.06      9.19 o 
   6  11   1       41.55       57.28     13.29 o 
   7  11   1        4.78       15.55     12.04 o 
   8  11   1        1.92      -19.27     19.27 o 
   9  11   1      231.26      165.70     35.57 o 
  -9  12   1       27.64        0.56     12.04 o 
  -8  12   1      230.69      216.29     23.37 o 
  -7  12   1        0.51       27.14     11.94 o 
  -6  12   1       91.99       77.01     14.39 o 
  -5  12   1        0.32        1.48      7.34 o 
  -4  12   1       18.58       25.93      9.55 o 
  -3  12   1      117.94      130.17     14.65 o 
  -2  12   1       27.96        8.75      6.26 o 
  -1  12   1        0.70       10.71      6.04 o 
   0  12   1      218.11      173.93     16.12 o 
   1  12   1      515.26      537.05     25.76 o 
   2  12   1      807.55      680.61     40.90 o 
   3  12   1       65.09       58.61     16.23 o 
   4  12   1       56.57       51.52     16.09 o 
   5  12   1      114.43       99.43     20.99 o 
   6  12   1      532.26      571.94     42.55 o 
   7  12   1        5.42        8.64     13.73 o 
   8  12   1       15.65       15.07     15.98 o 
  -9  13   1      685.00      689.24     52.45 o 
  -8  13   1        3.29       19.08     16.64 o 
  -7  13   1      120.43      107.11     18.22 o 
  -6  13   1       11.26       12.21      9.73 o 
  -5  13   1      363.17      323.03     23.26 o 
  -4  13   1      127.30      143.12     16.59 o 
  -3  13   1      185.47      202.30     43.38 o 
  -2  13   1       34.06       38.22      8.15 o 
  -1  13   1      730.56      659.39     22.17 o 
   0  13   1      312.50      326.57     62.08 o 
   1  13   1       84.25       68.14     11.99 o 
   2  13   1       14.52        0.45      8.34 o 
   3  13   1       46.41       35.74     15.53 o 
   4  13   1      578.28      528.11     38.81 o 
   5  13   1      250.91      261.92     30.27 o 
   6  13   1       63.08      108.15     22.69 o 
   7  13   1        2.40       11.11     16.30 o 
  -8  14   1       33.77       54.94     16.65 o 
  -7  14   1        4.86      -10.44     10.81 o 
  -6  14   1       59.51       71.75     14.48 o 
  -5  14   1       29.26       28.72     11.73 o 
  -4  14   1       10.62       25.92     10.33 o 
  -3  14   1      117.13       76.85     17.38 o 
  -2  14   1      365.31      351.79     18.20 o 
  -1  14   1       73.21       85.35     14.33 o 
   0  14   1        8.27        3.57     11.91 o 
   1  14   1        0.00       -0.15      8.22 o 
   2  14   1      325.54      357.76     24.15 o 
   3  14   1      278.94      280.80     30.73 o 
   4  14   1       63.61       73.29     19.83 o 
   5  14   1      133.58      144.49     25.33 o 
   6  14   1        5.31       40.26     17.68 o 
   7  14   1       36.98       39.06     19.20 o 
  -7  15   1      148.19      143.61     21.37 o 
  -6  15   1        0.53       20.47     11.68 o 
  -5  15   1      252.30      250.23     34.00 o 
  -4  15   1      207.56      193.26     19.41 o 
  -3  15   1       54.44       36.88     18.75 o 
  -2  15   1       28.58       19.09     10.59 o 
  -1  15   1        4.83        6.60      9.40 o 
   0  15   1      209.88      191.54     20.01 o 
   1  15   1       30.66       25.16     10.48 o 
   2  15   1       36.04       19.46     10.51 o 
   3  15   1       51.37       75.11     17.15 o 
   4  15   1       47.25       57.27     19.16 o 
   5  15   1        1.84       -9.14     12.28 o 
   6  15   1      101.99      175.30     28.58 o 
  -7  16   1        4.34       25.08     13.70 o 
  -6  16   1      181.26      202.15     28.40 o 
  -5  16   1        0.19       14.64     11.20 o 
  -4  16   1       30.01       31.25     11.69 o 
  -3  16   1       22.74       19.20     15.10 o 
  -2  16   1       26.27       46.05     18.45 o 
  -1  16   1       47.24       48.32     13.17 o 
   0  16   1      118.39      127.72     32.59 o 
   1  16   1        0.39        8.32      9.85 o 
   2  16   1        0.98       14.79     10.64 o 
   3  16   1        6.85       16.07     12.08 o 
   4  16   1      128.05      129.59     18.92 o 
   5  16   1       51.23       16.51     18.21 o 
  -6  17   1       55.41      101.11     19.11 o 
  -5  17   1        1.29       24.31     12.49 o 
  -4  17   1       73.65       69.83     23.08 o 
  -3  17   1       24.97       12.53     16.20 o 
  -2  17   1        4.46       34.83     17.92 o 
  -1  17   1        0.69      -10.61     14.40 o 
   0  17   1       11.81       44.04     13.17 o 
   1  17   1      152.16      129.16     19.18 o 
   2  17   1       22.83       15.44     11.68 o 
   3  17   1        1.99        7.83     11.62 o 
   4  17   1      444.82      573.17     53.05 o 
  -4  18   1        0.95       11.82     16.41 o 
  -3  18   1        3.96       16.65     18.81 o 
  -2  18   1        0.05        2.82     14.82 o 
  -1  18   1        9.21        7.23     11.53 o 
   0  18   1      356.35      401.22     52.24 o 
   1  18   1      305.00      335.06     28.42 o 
   2  18   1       16.45       21.28     15.65 o 
   3  18   1        8.86       13.16     17.71 o 
  -1  19   1        1.97        2.76     12.35 o 
   0  19   1       81.80      108.94     20.70 o 
  -1 -19   2      179.17      226.32     39.70 o 
   0 -19   2        0.33        8.48     13.60 o 
   1 -19   2        7.39        6.17     16.97 o 
   2 -19   2       26.38       14.26     18.07 o 
   3 -19   2       18.68       26.71     19.02 o 
  -3 -18   2        1.57       28.62     18.91 o 
  -2 -18   2      109.36      123.03     18.91 o 
  -1 -18   2        3.06       -2.10     10.43 o 
   0 -18   2       53.47       47.31     13.92 o 
   1 -18   2       94.74      125.83     26.64 o 
   2 -18   2       11.28       17.96     18.31 o 
   3 -18   2      107.35      124.42     27.03 o 
   4 -18   2      242.55      321.45     39.77 o 
   5 -18   2       63.17       55.38     15.55 o 
  -3 -17   2       60.43      109.65     18.54 o 
  -2 -17   2       71.93       73.68     14.89 o 
  -1 -17   2        1.25       13.93     10.76 o 
   0 -17   2       11.43       16.28     15.38 o 
   1 -17   2       58.24       26.60     15.81 o 
   2 -17   2       72.96       39.06     17.29 o 
   3 -17   2        9.95       32.50     18.31 o 
   4 -17   2        9.25       11.49     12.60 o 
   5 -17   2        7.22        5.96     11.57 o 
   6 -17   2       55.39       76.78     17.04 o 
  -4 -16   2       58.35       56.34     14.15 o 
  -3 -16   2      137.45      131.52     34.00 o 
  -2 -16   2        6.30       13.06      9.23 o 
  -1 -16   2       81.46       27.78     11.11 o 
   0 -16   2       50.34       33.26     11.55 o 
   1 -16   2      214.37      254.92     21.96 o 
   2 -16   2      151.45      165.63     27.17 o 
   3 -16   2       33.76       55.21     12.46 o 
   4 -16   2        4.65       17.99     10.37 o 
   5 -16   2        0.28        5.57     10.70 o 
   6 -16   2       11.38       27.65     13.24 o 
   7 -16   2        3.99       -1.57     12.16 o 
  -4 -15   2       72.14       56.53     13.69 o 
  -3 -15   2       76.73       53.07     12.74 o 
  -2 -15   2      292.86      288.88     34.42 o 
  -1 -15   2       12.94       23.25     10.33 o 
   0 -15   2      143.91      155.40     11.58 o 
   1 -15   2       60.36       52.92      6.48 o 
   2 -15   2       23.62       17.79      4.75 o 
   3 -15   2        6.73       12.37      8.93 o 
   4 -15   2      190.32      203.14     20.09 o 
   5 -15   2       59.57       72.16     15.24 o 
   6 -15   2        2.12       15.82     11.18 o 
   7 -15   2        9.87       -2.70     15.65 o 
   8 -15   2        0.01       27.99     14.34 o 
  -5 -14   2        2.87       27.38     14.36 o 
  -4 -14   2      164.05      209.95     26.39 o 
  -3 -14   2      321.19      351.24     23.56 o 
  -2 -14   2       36.81       27.35      9.78 o 
  -1 -14   2      377.06      404.91     23.30 o 
   0 -14   2       16.93       16.41      9.04 o 
   1 -14   2       60.81       51.05      6.20 o 
   2 -14   2        0.49        0.62      4.81 o 
   3 -14   2      246.83      225.71     11.55 o 
   4 -14   2       39.24       21.21      7.54 o 
   5 -14   2       19.37       26.59      5.96 o 
   6 -14   2      162.24      147.66      9.85 o 
   7 -14   2       34.46       27.48     13.15 o 
   8 -14   2       22.61       40.53     15.21 o 
  -6 -13   2       32.83       44.64     16.05 o 
  -5 -13   2        0.09        1.20     11.22 o 
  -4 -13   2        0.01        7.30     11.68 o 
  -3 -13   2        9.55       -8.82      8.82 o 
  -2 -13   2      517.21      517.96     25.20 o 
  -1 -13   2     1106.03     1129.36     38.68 o 
   0 -13   2       25.65       25.64     20.62 o 
   1 -13   2       86.91      114.74     10.75 o 
   2 -13   2      565.79      551.40     17.37 o 
   3 -13   2       25.45       19.38      5.69 o 
   4 -13   2        0.62       -0.49      5.14 o 
   5 -13   2        6.02       10.33      6.00 o 
   6 -13   2      281.11      245.41     28.03 o 
   7 -13   2      172.40      205.09     13.02 o 
   8 -13   2        6.25       13.88      6.42 o 
   9 -13   2      130.05      134.65     21.60 o 
  -8 -12   2       15.83        2.26     22.44 o 
  -7 -12   2       25.67      -16.73     16.73 o 
  -6 -12   2       97.58       86.42     15.30 o 
  -5 -12   2       33.37       46.47     15.49 o 
  -4 -12   2       21.19       29.32     12.91 o 
  -3 -12   2      201.22      238.39     24.10 o 
  -2 -12   2      214.04      234.73     17.46 o 
  -1 -12   2        0.46       -3.38      6.62 o 
   0 -12   2       12.37        4.51      5.73 o 
   1 -12   2      883.25      923.17     25.93 o 
   2 -12   2      178.10      167.09     10.57 o 
   3 -12   2      505.36      467.60     20.34 o 
   4 -12   2      118.52       93.67     15.23 o 
   5 -12   2      565.58      595.43     19.87 o 
   6 -12   2        4.92        5.47      6.39 o 
   7 -12   2      127.31      116.36     15.24 o 
   8 -12   2       28.15       30.93      7.98 o 
   9 -12   2        4.07        6.73      7.66 o 
  -9 -11   2        3.40       -0.39     14.00 o 
  -8 -11   2       25.51        8.74     29.69 o 
  -7 -11   2       10.26       10.57      8.72 o 
  -6 -11   2       85.78       96.26     11.86 o 
  -5 -11   2       47.11       53.31     22.21 o 
  -4 -11   2      437.98      455.70     18.16 o 
  -3 -11   2       91.24       84.66     13.03 o 
  -2 -11   2      178.83      171.03     22.18 o 
  -1 -11   2       11.92        3.69      4.50 o 
   0 -11   2      382.40      367.01     12.63 o 
   1 -11   2       23.60       19.45      5.46 o 
   2 -11   2      229.66      239.61     13.59 o 
   3 -11   2       41.14       26.31      6.48 o 
   4 -11   2        0.76       -5.08      5.09 o 
   5 -11   2       30.21       35.28      7.23 o 
   6 -11   2      540.95      552.66     30.44 o 
   7 -11   2       15.73       24.28      7.52 o 
   8 -11   2      708.38      715.03     42.80 o 
   9 -11   2       34.79       42.50      9.85 o 
  10 -11   2        1.61        8.05      8.52 o 
  -9 -10   2       16.48        7.35     15.21 o 
  -8 -10   2       18.35        8.76     28.62 o 
  -7 -10   2       40.95       50.52     10.63 o 
  -6 -10   2      185.28      185.98     13.94 o 
  -5 -10   2      474.45      445.84     19.23 o 
  -4 -10   2       52.45       43.53      8.45 o 
  -3 -10   2       31.02       24.85      7.19 o 
  -2 -10   2      866.18      866.72     22.77 o 
  -1 -10   2      128.09      130.76      6.45 o 
   0 -10   2      278.03      245.28      8.62 o 
   1 -10   2      733.35      756.22     20.54 o 
   2 -10   2      151.13      168.90     10.49 o 
   3 -10   2     1216.83     1234.70     24.63 o 
   4 -10   2     1455.23     1415.81     27.89 o 
   5 -10   2     1428.61     1367.19     29.41 o 
   6 -10   2      383.85      337.71     37.65 o 
   7 -10   2      128.75      128.58     17.73 o 
   8 -10   2       44.89       30.87      8.52 o 
   9 -10   2        7.16       -1.28     16.42 o 
  10 -10   2        0.16        7.10      8.26 o 
 -10  -9   2      131.80      142.53     21.59 o 
  -9  -9   2      132.74      133.65     19.80 o 
  -8  -9   2       18.00        5.78      8.35 o 
  -7  -9   2      325.35      295.27     17.51 o 
  -6  -9   2      290.69      270.86     15.85 o 
  -5  -9   2       18.07       18.73      7.24 o 
  -4  -9   2       49.87       30.43     13.18 o 
  -3  -9   2      628.99      644.23     19.53 o 
  -2  -9   2        1.49        3.54      2.44 o 
  -1  -9   2      197.28      188.80      5.20 o 
   0  -9   2      636.97      693.12     10.62 o 
   1  -9   2        0.72        3.16      2.28 o 
   2  -9   2       13.49       12.68      5.42 o 
   3  -9   2      218.73      195.41      7.46 o 
   4  -9   2     1626.80     1640.59     30.30 o 
   5  -9   2     2376.56     2310.39     40.21 o 
   6  -9   2      564.43      556.32     19.75 o 
   7  -9   2       36.17       24.04      8.95 o 
   8  -9   2      633.71      649.41     23.56 o 
   9  -9   2       64.08       59.24     12.30 o 
  10  -9   2       44.06       46.04     20.75 o 
 -10  -8   2      251.38      240.00     24.70 o 
  -9  -8   2       12.40       12.71     13.32 o 
  -8  -8   2        7.97       -0.25      7.40 o 
  -7  -8   2      118.36      113.50     11.80 o 
  -6  -8   2       14.63       12.90      7.42 o 
  -5  -8   2      467.95      430.82     24.31 o 
  -4  -8   2        9.62       29.72      7.06 o 
  -3  -8   2      216.73      205.43      6.18 o 
  -2  -8   2     1343.38     1324.64     19.05 o 
  -1  -8   2       59.30       44.99      4.08 o 
   0  -8   2      277.79      311.61      6.33 o 
   1  -8   2      143.36      153.21      5.12 o 
   2  -8   2     2388.01     2363.74     28.87 o 
   3  -8   2      519.10      595.54      8.88 o 
   4  -8   2      609.78      642.17      9.84 o 
   5  -8   2      471.33      502.89     11.79 o 
   6  -8   2     2598.60     2465.65     36.32 o 
   7  -8   2      764.62      710.53     20.26 o 
   8  -8   2      117.46      140.86     11.18 o 
   9  -8   2       53.40       60.36     10.57 o 
  10  -8   2       23.97       40.91     13.00 o 
 -10  -7   2        3.90        8.21     21.49 o 
  -9  -7   2        1.84        6.22      9.04 o 
  -8  -7   2        7.11       13.48      8.22 o 
  -7  -7   2       51.08       26.96      8.32 o 
  -6  -7   2      368.92      342.67     16.21 o 
  -5  -7   2      640.81      660.93     17.61 o 
  -4  -7   2       31.57       24.73      3.09 o 
  -3  -7   2     1562.09     1591.82     21.72 o 
  -2  -7   2      295.98      281.29      6.42 o 
  -1  -7   2        5.59        3.18      1.88 o 
   0  -7   2      856.76      913.39     12.32 o 
   1  -7   2     1011.39     1159.89     16.35 o 
   2  -7   2     1597.29     1784.59     22.61 o 
   3  -7   2     1363.53     1217.31     16.07 o 
   4  -7   2      133.16      158.52      6.89 o 
   5  -7   2      170.72      180.90      7.29 o 
   6  -7   2      828.23      799.92     16.74 o 
   7  -7   2      504.02      486.70     16.47 o 
   8  -7   2       75.23       74.41     10.21 o 
   9  -7   2      133.05      138.81     11.57 o 
  10  -7   2       67.42       72.47     16.35 o 
  11  -7   2       22.02       22.65      9.92 o 
 -10  -6   2      136.44      149.63     20.21 o 
  -9  -6   2       45.37       31.59     15.73 o 
  -8  -6   2       31.08       42.79     10.04 o 
  -7  -6   2        0.02        1.30      6.68 o 
  -6  -6   2       86.10       93.96     12.38 o 
  -5  -6   2       80.19       88.71      8.08 o 
  -4  -6   2       52.76       69.54      3.80 o 
  -3  -6   2       12.83       11.10      2.60 o 
  -2  -6   2      223.07      211.72      5.31 o 
  -1  -6   2      237.93      227.32      5.07 o 
   0  -6   2      784.23      879.46     11.01 o 
   1  -6   2      484.89      481.09      8.58 o 
   2  -6   2      692.72      742.65     12.76 o 
   3  -6   2       26.52       17.56      2.69 o 
   4  -6   2     2471.86     2424.28     26.24 o 
   5  -6   2      375.40      400.80     10.74 o 
   6  -6   2      748.23      743.01     17.86 o 
   7  -6   2      191.78      174.66     10.86 o 
   8  -6   2        9.26        2.36      6.03 o 
   9  -6   2      124.30      154.45     11.93 o 
  10  -6   2       14.97       26.53      8.23 o 
  11  -6   2      167.85      174.44     14.31 o 
 -11  -5   2      590.50      554.28     32.96 o 
 -10  -5   2       26.50       46.00     12.45 o 
  -9  -5   2       10.73       19.20      9.00 o 
  -8  -5   2       51.54       53.03     10.27 o 
  -7  -5   2      228.78      238.59     15.58 o 
  -6  -5   2       64.97       52.14      5.60 o 
  -5  -5   2       57.91       53.90      4.00 o 
  -4  -5   2      112.53      159.45      5.20 o 
  -3  -5   2     1757.65     1959.71     24.83 o 
  -2  -5   2        0.77       -0.24      1.65 o 
  -1  -5   2      218.89      217.60      4.76 o 
   0  -5   2      667.28      750.41      9.42 o 
   1  -5   2      477.47      493.47      7.99 o 
   2  -5   2      274.28      292.90      6.89 o 
   3  -5   2     6359.74     6442.05     65.37 o 
   4  -5   2      863.96      980.58     13.96 o 
   5  -5   2      277.64      254.59      7.25 o 
   6  -5   2      798.51      791.56     28.69 o 
   7  -5   2      134.85      138.89      9.97 o 
   8  -5   2        4.34        3.76      6.28 o 
   9  -5   2       23.10       17.00      8.38 o 
  10  -5   2        0.25        7.74      7.47 o 
  11  -5   2      243.55      278.73     17.10 o 
 -11  -4   2       65.43       40.58     15.54 o 
 -10  -4   2       53.84       48.59     11.94 o 
  -9  -4   2        0.08        0.20      7.55 o 
  -8  -4   2       81.29      114.78     22.72 o 
  -7  -4   2      422.42      469.53     18.67 o 
  -6  -4   2      613.04      566.36     16.52 o 
  -5  -4   2       72.58       97.46      4.65 o 
  -4  -4   2        0.81        2.61      2.10 o 
  -3  -4   2     2444.82     2548.04     30.65 o 
  -2  -4   2     6839.32     7095.77     76.02 o 
  -1  -4   2      686.31      769.34      9.96 o 
   0  -4   2     2703.36     2657.59     27.64 o 
   1  -4   2     2776.43     2640.00     29.92 o 
   2  -4   2     3387.01     3617.12     44.26 o 
   3  -4   2      239.72      221.28      5.80 o 
   4  -4   2        5.59        1.95      1.96 o 
   5  -4   2       68.16       73.41      4.47 o 
   6  -4   2      346.65      339.01      9.48 o 
   7  -4   2       51.50       61.25      7.77 o 
   8  -4   2      620.77      580.30     19.13 o 
   9  -4   2      292.74      292.73     15.30 o 
  10  -4   2      232.39      227.08     14.64 o 
  11  -4   2       15.84       28.52      9.04 o 
 -11  -3   2       35.74       16.60     10.63 o 
 -10  -3   2        9.12       16.74     10.68 o 
  -9  -3   2      749.53      741.15     26.60 o 
  -8  -3   2       51.79       49.29      9.36 o 
  -7  -3   2      384.77      340.51     11.53 o 
  -6  -3   2      212.55      243.50      9.24 o 
  -5  -3   2      271.22      286.51      7.30 o 
  -4  -3   2     1386.53     1431.00     19.79 o 
  -3  -3   2      273.68      348.92      6.51 o 
  -2  -3   2    15871.48    16386.41    180.00 o 
  -1  -3   2      416.97      360.28     11.51 o 
   0  -3   2     1332.35     1303.62     14.35 o 
   1  -3   2       59.41       83.94      5.63 o 
   2  -3   2      655.45      645.74     10.58 o 
   3  -3   2     1067.25      994.07     20.60 o 
   4  -3   2        6.95        3.48      2.65 o 
   5  -3   2     1096.26     1101.27     17.35 o 
   6  -3   2       38.75       25.93      4.05 o 
   7  -3   2       52.99       53.45      7.70 o 
   8  -3   2        0.68        2.37      8.63 o 
   9  -3   2       18.87       14.51      7.42 o 
  10  -3   2       46.25       32.91      8.70 o 
  11  -3   2       44.02       41.95      9.76 o 
 -11  -2   2      168.84      171.10     16.82 o 
 -10  -2   2      403.94      423.31     22.11 o 
  -9  -2   2      242.94      288.95     17.39 o 
  -8  -2   2       13.56       27.43      7.18 o 
  -7  -2   2        6.22       17.00      8.18 o 
  -6  -2   2      344.20      332.88     12.32 o 
  -5  -2   2       38.28       32.88      4.07 o 
  -4  -2   2      252.39      244.94      6.05 o 
  -3  -2   2     4137.33     4020.18     45.20 o 
  -2  -2   2    26351.59    27420.17    311.16 o 
  -1  -2   2     2115.88     2380.84     46.27 o 
   0  -2   2      784.14      734.31     11.22 o 
   1  -2   2    11358.45    11128.05    125.74 o 
   2  -2   2      134.13      135.78      4.34 o 
   3  -2   2     2807.82     2847.83     33.67 o 
   4  -2   2     1929.99     2018.55     28.76 o 
   5  -2   2      543.18      553.31     11.15 o 
   6  -2   2     1075.62     1159.01     19.02 o 
   7  -2   2       10.18        7.83      6.20 o 
   8  -2   2      141.04      131.78     10.39 o 
   9  -2   2      446.74      444.13     27.75 o 
  10  -2   2      483.04      441.26     18.99 o 
  11  -2   2      212.51      197.62     18.12 o 
 -11  -1   2       64.56       75.23     12.95 o 
 -10  -1   2      101.75       90.63     12.80 o 
  -9  -1   2       98.82       98.18      9.96 o 
  -8  -1   2      679.89      605.86     25.69 o 
  -7  -1   2       26.16       29.20      6.68 o 
  -6  -1   2      554.52      593.38     12.21 o 
  -5  -1   2      161.05      143.83      5.06 o 
  -4  -1   2     1890.14     1928.77     22.79 o 
  -3  -1   2     1789.30     1824.37     20.70 o 
  -2  -1   2     1655.35     1758.17     20.65 o 
  -1  -1   2     1195.48     1205.82     25.85 o 
   0  -1   2     7989.42     7557.92    172.47 o 
   1  -1   2      630.76      635.16     28.03 o 
   2  -1   2     9795.18     9651.81    144.00 o 
   3  -1   2       80.94       89.69      3.90 o 
   4  -1   2      956.94      940.80     14.57 o 
   5  -1   2      462.08      417.50      9.54 o 
   6  -1   2       35.12       36.80      4.31 o 
   7  -1   2      284.99      292.26     11.12 o 
   8  -1   2       41.01       67.13      8.28 o 
   9  -1   2        2.35       -1.27      6.18 o 
  10  -1   2      154.45      155.58     16.94 o 
  11  -1   2      189.38      214.20     18.68 o 
 -11   0   2       72.48       71.60     26.50 o 
 -10   0   2       99.54       92.14     10.78 o 
  -9   0   2      343.65      359.52     16.02 o 
  -8   0   2        0.01       -0.15      5.47 o 
  -7   0   2      226.87      274.52     12.63 o 
  -6   0   2        8.22        9.45      3.23 o 
  -5   0   2     3752.23     3930.85     42.38 o 
  -4   0   2     6822.58     6906.18     64.87 o 
  -3   0   2     1392.75     1332.17     14.70 o 
  -2   0   2    16861.72    16858.86    150.55 o 
  -1   0   2      787.02      820.71     17.26 o 
   0   0   2        2.62       -0.71      0.71 o 
   1   0   2     3769.92     3678.37    100.88 o 
   2   0   2     7978.83     7783.26    102.03 o 
   3   0   2     3349.50     3456.32     49.37 o 
   4   0   2     4657.77     4853.35     60.82 o 
   5   0   2      152.41      147.62      6.67 o 
   6   0   2       56.94       55.30      5.06 o 
   7   0   2        3.94       10.41      4.67 o 
   8   0   2       40.03       50.57      9.92 o 
   9   0   2      100.52       90.26     10.11 o 
  10   0   2        2.20       -1.88      8.55 o 
  11   0   2        5.51      -10.03     11.48 o 
 -11   1   2       85.94      100.86     24.31 o 
 -10   1   2       21.32       16.66      7.67 o 
  -9   1   2      168.48      164.00     11.91 o 
  -8   1   2      774.63      739.43     20.74 o 
  -7   1   2      763.23      715.50     19.28 o 
  -6   1   2      420.31      396.94      9.35 o 
  -5   1   2      311.01      355.40      7.37 o 
  -4   1   2       37.43       45.98      2.68 o 
  -3   1   2     4061.11     4360.02     38.77 o 
  -2   1   2      124.06      147.18      3.48 o 
  -1   1   2      975.24       -0.99      0.99 o 
   0   1   2       32.69       -1.06      1.06 o 
   1   1   2    13928.62    14423.85    380.37 o 
   2   1   2     3375.76     4076.78    541.03 o 
   3   1   2      128.64      140.88     13.75 o 
   4   1   2     1487.06     1451.10     22.21 o 
   5   1   2       72.25       80.23      5.30 o 
   6   1   2      238.76      280.03     12.09 o 
   7   1   2      151.69      158.71      8.58 o 
   8   1   2      241.48      251.25     12.90 o 
   9   1   2        4.16        6.30      7.76 o 
  10   1   2       27.77       21.00     10.43 o 
  11   1   2       75.16       78.92     14.28 o 
 -11   2   2      319.52      331.70     17.59 o 
 -10   2   2       41.50       24.62      7.91 o 
  -9   2   2      323.71      302.00     14.85 o 
  -8   2   2      116.07       98.96      9.16 o 
  -7   2   2       64.28       70.65      5.86 o 
  -6   2   2      640.64      620.15     11.63 o 
  -5   2   2       68.42       71.58      4.39 o 
  -4   2   2      270.33      325.60      5.64 o 
  -3   2   2     1169.30     1248.77     16.26 o 
  -2   2   2     3213.63     3146.03     31.68 o 
  -1   2   2     7819.42     7884.70     92.35 o 
   0   2   2     1821.81     1868.06     61.04 o 
   1   2   2      125.58      112.50      9.99 o 
   2   2   2      628.26      775.67     20.18 o 
   3   2   2      158.01      184.59      7.12 o 
   4   2   2        0.00        1.31      2.78 o 
   5   2   2       17.50       11.05      3.50 o 
   6   2   2       28.30       22.15      4.63 o 
   7   2   2     1007.79      914.17     22.30 o 
   8   2   2       26.02       13.99      7.80 o 
   9   2   2       13.01       16.31      8.58 o 
  10   2   2       27.77       23.64     10.29 o 
  11   2   2       38.98       32.01     12.47 o 
 -11   3   2        7.70       -1.41      7.57 o 
 -10   3   2        8.85        6.84      7.02 o 
  -9   3   2       67.24       55.28      8.66 o 
  -8   3   2       14.52       19.24      6.17 o 
  -7   3   2      892.88      942.35     18.02 o 
  -6   3   2        6.02       14.78      3.33 o 
  -5   3   2      301.96      311.40      6.64 o 
  -4   3   2      138.64      141.07      5.72 o 
  -3   3   2      886.88      854.65     10.32 o 
  -2   3   2      401.48      401.15      5.43 o 
  -1   3   2     1850.89     1873.66     27.68 o 
   0   3   2       39.22       33.42      7.64 o 
   1   3   2    20393.83    21928.12    757.08 o 
   2   3   2      448.51      517.01     15.62 o 
   3   3   2      483.01      710.01     16.87 o 
   4   3   2        0.48       12.39      2.98 o 
   5   3   2       37.51       28.87      4.26 o 
   6   3   2      582.89      595.37     14.34 o 
   7   3   2        5.34       28.42      7.70 o 
   8   3   2      174.95      163.93     13.67 o 
   9   3   2       37.12       34.86     10.18 o 
  10   3   2       30.90       25.83     12.41 o 
  11   3   2       45.38       38.41     12.47 o 
 -11   4   2       50.95       37.21      9.48 o 
 -10   4   2        7.32        8.83      7.46 o 
  -9   4   2        0.65       -5.71      5.71 o 
  -8   4   2      637.90      610.45     18.59 o 
  -7   4   2        1.24        1.32      5.27 o 
  -6   4   2      166.28      170.06      9.14 o 
  -5   4   2       19.53       24.21      4.85 o 
  -4   4   2       50.46       40.83      3.19 o 
  -3   4   2       80.88       74.44      2.73 o 
  -2   4   2      395.16      396.93      6.62 o 
  -1   4   2     3969.82     3996.56     64.73 o 
   0   4   2     2584.89     2633.68     53.10 o 
   1   4   2       56.78       66.10      4.96 o 
   2   4   2      161.26      171.34      6.12 o 
   3   4   2     2987.81     3907.63     78.68 o 
   4   4   2      185.50      207.50     14.13 o 
   5   4   2       20.46       26.90      4.13 o 
   6   4   2      113.60      134.49     11.16 o 
   7   4   2       49.78       54.74     11.53 o 
   8   4   2     1744.03     1662.72     43.16 o 
   9   4   2       24.71       30.77     10.20 o 
  10   4   2       47.19       37.65     11.76 o 
  11   4   2       53.62       55.62     20.18 o 
 -11   5   2       33.06       27.33      9.01 o 
 -10   5   2      248.00      242.71     19.75 o 
  -9   5   2       43.77       35.10      7.37 o 
  -8   5   2      169.19      146.22     10.30 o 
  -7   5   2       49.69       47.98      6.96 o 
  -6   5   2      824.91      766.98     21.29 o 
  -5   5   2      696.36      656.90     13.74 o 
  -4   5   2     3329.23     3440.48     37.18 o 
  -3   5   2      210.51      202.17      4.57 o 
  -2   5   2      282.65      322.91      7.01 o 
  -1   5   2       18.02       27.86      9.79 o 
   0   5   2      104.13      105.57      6.34 o 
   1   5   2      267.99      261.37      7.44 o 
   2   5   2      179.45      193.56      5.83 o 
   3   5   2      414.80      442.71     29.74 o 
   4   5   2        0.10       -3.32      3.32 o 
   5   5   2     1632.69     2013.50     42.44 o 
   6   5   2      241.30      222.59     13.47 o 
   7   5   2      307.44      300.02     16.31 o 
   8   5   2      166.81      138.84     25.77 o 
   9   5   2        7.97       13.63      9.16 o 
  10   5   2        4.71        2.34     10.02 o 
 -11   6   2      159.86      150.82     17.03 o 
 -10   6   2        0.75        4.78      7.34 o 
  -9   6   2       16.71       -1.11      9.56 o 
  -8   6   2        1.02        2.67      6.97 o 
  -7   6   2        2.26        7.55      5.48 o 
  -6   6   2        3.34        1.38      4.94 o 
  -5   6   2      307.49      345.99      9.76 o 
  -4   6   2     1042.46      977.33     13.43 o 
  -3   6   2     2506.49     2612.56     31.05 o 
  -2   6   2      296.70      303.79     10.24 o 
  -1   6   2      877.03      946.97     16.84 o 
   0   6   2       33.63       41.52      2.64 o 
   1   6   2     1512.28     1680.91     25.14 o 
   2   6   2      241.71      209.16      8.10 o 
   3   6   2      251.34      264.13      7.98 o 
   4   6   2        0.44        2.32      3.99 o 
   5   6   2      344.93      360.00     55.47 o 
   6   6   2      479.65      427.81     23.36 o 
   7   6   2      308.43      307.19     19.01 o 
   8   6   2       52.13       39.11      9.91 o 
   9   6   2       32.93       54.03     12.15 o 
  10   6   2        3.26       -4.25     10.30 o 
 -11   7   2        0.06        8.38      7.94 o 
 -10   7   2      273.91      278.49     15.43 o 
  -9   7   2       76.61       69.65      9.12 o 
  -8   7   2        9.87        2.77      5.45 o 
  -7   7   2      405.61      366.24     13.13 o 
  -6   7   2     1508.81     1427.95     27.49 o 
  -5   7   2      600.11      632.89     16.74 o 
  -4   7   2       82.19       77.17      4.10 o 
  -3   7   2     1417.41     1429.07     21.58 o 
  -2   7   2      290.87      335.60      9.59 o 
  -1   7   2     1431.14     1615.58     23.65 o 
   0   7   2      359.07      446.96      8.78 o 
   1   7   2     1059.92     1159.46     17.36 o 
   2   7   2       65.82       58.22      3.98 o 
   3   7   2       29.66       25.90      4.91 o 
   4   7   2       11.12       11.96      5.84 o 
   5   7   2      236.50      291.26     25.70 o 
   6   7   2      867.05      898.38     37.49 o 
   7   7   2       89.96       89.44     13.89 o 
   8   7   2       11.84        5.57      9.23 o 
   9   7   2       33.60       30.93     15.22 o 
  10   7   2        6.64       12.24     10.72 o 
 -10   8   2        0.23      -10.81     10.81 o 
  -9   8   2       19.11       17.08      7.01 o 
  -8   8   2        5.72        5.92      5.96 o 
  -7   8   2       45.53       50.99      6.94 o 
  -6   8   2      487.13      455.26     24.50 o 
  -5   8   2     1163.86     1131.19     24.82 o 
  -4   8   2      186.35      173.03     13.31 o 
  -3   8   2      471.62      506.83     13.02 o 
  -2   8   2     1505.32     1580.59     24.24 o 
  -1   8   2      106.59       92.95      4.91 o 
   0   8   2     1336.25     1393.81     17.71 o 
   1   8   2       56.84       52.04      4.73 o 
   2   8   2       65.66       79.73      5.23 o 
   3   8   2      428.76      374.50     14.86 o 
   4   8   2      677.10      718.39     32.85 o 
   5   8   2     1284.00     1263.64     42.01 o 
   6   8   2        9.32        4.70     13.78 o 
   7   8   2      114.19      106.86     15.72 o 
   8   8   2        2.66        5.62     10.89 o 
   9   8   2      580.92      590.37     33.53 o 
  10   8   2      361.09      361.14     30.42 o 
 -10   9   2       82.51       84.61     18.68 o 
  -9   9   2        0.00       -0.68     10.80 o 
  -8   9   2      646.44      543.20     37.60 o 
  -7   9   2      158.68      114.01     21.68 o 
  -6   9   2      451.39      400.20     33.87 o 
  -5   9   2      113.29      103.85     13.98 o 
  -4   9   2      159.73      185.54     15.35 o 
  -3   9   2      245.08      245.91     11.16 o 
  -2   9   2      219.24      258.77      9.65 o 
  -1   9   2       13.90       11.01      3.71 o 
   0   9   2       89.77      107.70     10.91 o 
   1   9   2       87.01       83.37      5.10 o 
   2   9   2      355.26      323.23      9.22 o 
   3   9   2      862.81      777.87     48.94 o 
   4   9   2       53.12       57.01     10.99 o 
   5   9   2      646.38      622.08     27.66 o 
   6   9   2      459.89      439.84     52.80 o 
   7   9   2      151.63      144.11     17.72 o 
   8   9   2       18.86       15.18     17.01 o 
   9   9   2       94.47       48.70     16.12 o 
 -10  10   2      133.32      142.57     21.17 o 
  -9  10   2        8.04        4.32     11.18 o 
  -8  10   2        9.51       14.23     10.57 o 
  -7  10   2       40.16       24.21     12.39 o 
  -6  10   2        5.90       19.41     16.02 o 
  -5  10   2      735.45      733.30     30.06 o 
  -4  10   2      279.79      275.61     18.62 o 
  -3  10   2       16.63       20.21      8.15 o 
  -2  10   2       99.44       88.73      9.06 o 
  -1  10   2       37.72       38.34      5.36 o 
   0  10   2       75.86       67.22      5.81 o 
   1  10   2      518.55      518.69     32.89 o 
   2  10   2      553.31      558.36     22.01 o 
   3  10   2        8.46        8.46      7.38 o 
   4  10   2       34.12       15.60      8.25 o 
   5  10   2      290.78      264.04     19.34 o 
   6  10   2      461.42      447.80     25.49 o 
   7  10   2       68.95       67.40     18.31 o 
   8  10   2       38.58       41.47     14.19 o 
   9  10   2        0.00        0.04     12.91 o 
 -10  11   2       65.95       64.35     17.04 o 
  -9  11   2       82.22       66.46     31.44 o 
  -8  11   2        0.02       20.73     11.99 o 
  -7  11   2       23.71        9.52     12.19 o 
  -6  11   2      240.03      197.40     19.13 o 
  -5  11   2      782.13      735.15     31.31 o 
  -4  11   2       34.08       19.55      8.97 o 
  -3  11   2     3783.99     3452.71    113.14 o 
  -2  11   2      376.29      330.55     15.43 o 
  -1  11   2      111.61      103.85     14.04 o 
   0  11   2        9.59        8.82      5.27 o 
   1  11   2      171.36      174.10     22.05 o 
   2  11   2      254.29      276.04     26.36 o 
   3  11   2      562.85      483.09     34.47 o 
   4  11   2      148.54      131.58     21.35 o 
   5  11   2       86.87       72.19     13.32 o 
   6  11   2        0.31        4.71      9.62 o 
   7  11   2        8.25        3.15     10.48 o 
   8  11   2      119.32      104.48     29.53 o 
  -9  12   2       60.34       46.33     15.28 o 
  -8  12   2       73.80       62.78     31.72 o 
  -7  12   2        2.59       -7.83      9.60 o 
  -6  12   2        9.81       15.19     10.11 o 
  -5  12   2        3.13        7.15      9.38 o 
  -4  12   2      361.19      332.10     36.41 o 
  -3  12   2        8.28       12.44      8.16 o 
  -2  12   2        3.90        7.21      6.48 o 
  -1  12   2      371.51      338.86     15.54 o 
   0  12   2      120.37      148.42     15.62 o 
   1  12   2     1933.34     1954.63     56.88 o 
   2  12   2        7.55        3.88     10.90 o 
   3  12   2      165.29      162.38     23.15 o 
   4  12   2      157.69      144.42     23.18 o 
   5  12   2       53.67       49.47     16.80 o 
   6  12   2       10.68       -4.16     13.23 o 
   7  12   2        0.88       -4.13     13.90 o 
   8  12   2       64.64       58.89     22.09 o 
  -9  13   2      107.16      119.61     21.11 o 
  -8  13   2      610.31      640.88     35.94 o 
  -7  13   2        6.07       -1.98      9.81 o 
  -6  13   2      132.54      125.47     17.46 o 
  -5  13   2       31.98       16.43     17.24 o 
  -4  13   2      102.09       77.57     14.20 o 
  -3  13   2      580.90      512.48     25.41 o 
  -2  13   2      329.37      270.92     15.48 o 
  -1  13   2      354.83      350.68     21.42 o 
   0  13   2      431.61      456.46     25.09 o 
   1  13   2       79.18       75.89     13.29 o 
   2  13   2        0.59        0.04     11.22 o 
   3  13   2      109.23       94.28     20.32 o 
   4  13   2       77.50       97.99     21.52 o 
   5  13   2      218.73      169.30     26.43 o 
   6  13   2       26.88       34.97     17.32 o 
   7  13   2       19.29       40.90     19.05 o 
  -8  14   2       24.98        1.88     12.86 o 
  -7  14   2      306.68      305.45     26.58 o 
  -6  14   2       10.34       38.75     13.43 o 
  -5  14   2       67.64       51.63     13.46 o 
  -4  14   2        2.00        6.53      8.87 o 
  -3  14   2        1.91        8.25      8.00 o 
  -2  14   2        1.15       -0.25      6.21 o 
  -1  14   2       99.56      109.89     15.23 o 
   0  14   2        2.65       -8.03     14.45 o 
   1  14   2       40.77       42.66     12.05 o 
   2  14   2      538.58      565.57     29.43 o 
   3  14   2      296.26      349.32     33.77 o 
   4  14   2       20.61       25.97     14.36 o 
   5  14   2        3.94        4.94     14.71 o 
   6  14   2       51.48       54.23     19.65 o 
   7  14   2        7.53       -5.43     15.60 o 
  -7  15   2       91.80      112.63     19.94 o 
  -6  15   2      281.72      402.94     28.73 o 
  -5  15   2       55.61       43.06     12.38 o 
  -4  15   2       18.10       20.70     10.71 o 
  -3  15   2      159.96      158.53     17.52 o 
  -2  15   2        6.06       30.07     10.66 o 
  -1  15   2       41.14       53.98     12.84 o 
   0  15   2        3.49       10.34     12.42 o 
   1  15   2      255.73      266.47     57.29 o 
   2  15   2      109.29      151.18     18.78 o 
   3  15   2       72.62       83.01     20.91 o 
   4  15   2      227.78      207.48     30.03 o 
   5  15   2      113.39       72.90     21.74 o 
   6  15   2        2.45       10.69     15.81 o 
  -7  16   2      239.77      273.21     35.96 o 
  -6  16   2       54.60       48.96     15.10 o 
  -5  16   2      179.08      181.99     38.88 o 
  -4  16   2       38.01       26.61     11.53 o 
  -3  16   2       10.63       21.38     15.38 o 
  -2  16   2        0.04       -6.86     10.94 o 
  -1  16   2      364.35      426.19     27.48 o 
   0  16   2       79.18      102.55     21.45 o 
   1  16   2      209.97      184.80     21.45 o 
   2  16   2      175.68      188.38     45.39 o 
   3  16   2        0.29        6.73     11.97 o 
   4  16   2       81.66      106.35     25.30 o 
   5  16   2       20.63       12.91     17.40 o 
  -5  17   2        8.28       32.04     13.39 o 
  -4  17   2       12.91       16.13     16.37 o 
  -3  17   2       22.58       15.56     14.33 o 
  -2  17   2       25.23       58.19     19.83 o 
  -1  17   2       26.58       49.89     13.90 o 
   0  17   2        5.29       -2.33     11.16 o 
   1  17   2       31.72       22.54     20.17 o 
   2  17   2       28.52       17.77     12.44 o 
   3  17   2      129.29      126.64     19.72 o 
   4  17   2      220.17      298.17     31.46 o 
  -4  18   2        0.08        1.62     17.82 o 
  -3  18   2       59.20       48.83     21.31 o 
  -2  18   2       27.00        9.35     17.40 o 
  -1  18   2       13.13       25.81     13.82 o 
   0  18   2       22.86       56.49     18.75 o 
   1  18   2       47.52       28.14     14.37 o 
   2  18   2      104.35      112.82     21.47 o 
  -1 -19   3       44.20       31.05     13.73 o 
   0 -19   3      295.97      312.13     38.92 o 
   1 -19   3        8.60       31.97     19.55 o 
   2 -19   3        5.85       11.33     16.62 o 
   3 -19   3       22.95       61.11     22.55 o 
  -2 -18   3        4.54       -1.09     10.55 o 
  -1 -18   3        3.03       -9.63     12.84 o 
   0 -18   3        8.39       -0.50     10.79 o 
   1 -18   3       25.28       43.93     19.48 o 
   2 -18   3        3.85        5.43     14.96 o 
   3 -18   3       14.69       33.63     18.77 o 
   4 -18   3        7.15       11.98     11.11 o 
   5 -18   3        1.37       18.03     13.10 o 
  -3 -17   3       19.41       26.99     12.10 o 
  -2 -17   3       10.77       21.91     11.55 o 
  -1 -17   3       19.43       14.65     10.96 o 
   0 -17   3       18.38       16.71     10.92 o 
   1 -17   3       50.99       66.34     20.75 o 
   2 -17   3        3.28      -12.14     12.14 o 
   3 -17   3      176.73      197.21     19.88 o 
   4 -17   3      203.29      187.24     20.25 o 
   5 -17   3        1.37       16.92     11.48 o 
   6 -17   3        9.74       26.65     13.87 o 
  -3 -16   3      112.86      115.39     16.87 o 
  -2 -16   3        3.53        8.67      9.04 o 
  -1 -16   3       83.13       90.10     15.84 o 
   0 -16   3        4.12        4.77      5.83 o 
   1 -16   3        7.20        5.10      5.96 o 
   2 -16   3       38.00       30.46      9.28 o 
   3 -16   3       12.58       18.94      5.25 o 
   4 -16   3        9.24       18.91     10.55 o 
   5 -16   3        3.80        5.01     10.34 o 
   6 -16   3       24.25       36.93     20.22 o 
   7 -16   3        1.29        6.52     12.72 o 
  -4 -15   3        2.96        3.14      9.11 o 
  -3 -15   3       96.97      121.49     16.00 o 
  -2 -15   3       51.99       43.71     11.10 o 
  -1 -15   3       45.84       24.44      9.95 o 
   0 -15   3       16.45       -0.71      9.62 o 
   1 -15   3       93.24       74.16     12.98 o 
   2 -15   3        2.35        9.48      7.85 o 
   3 -15   3        0.19       -1.97      5.17 o 
   4 -15   3        5.62        2.97      5.51 o 
   5 -15   3      129.46      110.54      9.63 o 
   6 -15   3      118.51      140.55     10.15 o 
   7 -15   3        8.77       50.67     14.80 o 
   8 -15   3      128.68      135.57     22.34 o 
  -4 -14   3      158.09      175.97     24.17 o 
  -3 -14   3       16.80        2.62      8.41 o 
  -2 -14   3       53.36       36.03     10.12 o 
  -1 -14   3      213.27      202.34     19.46 o 
   0 -14   3      128.81      152.17     15.82 o 
   1 -14   3      347.62      343.76     16.77 o 
   2 -14   3      949.57      829.40     23.33 o 
   3 -14   3       13.42       12.73      6.01 o 
   4 -14   3       24.25       26.80      7.91 o 
   5 -14   3       13.96        4.67      5.99 o 
   6 -14   3      391.79      411.46     17.83 o 
   7 -14   3       25.27       31.80      7.98 o 
   8 -14   3      529.77      551.41     30.50 o 
  -8 -13   3        0.04       -5.65     18.03 o 
  -5 -13   3       24.54       28.02     14.18 o 
  -4 -13   3       41.60       37.30     13.90 o 
  -3 -13   3       95.86      107.49     14.01 o 
  -2 -13   3      454.61      492.26     23.94 o 
  -1 -13   3      823.70      887.88     33.06 o 
   0 -13   3      275.45      277.37     14.26 o 
   1 -13   3       20.73       24.33     10.76 o 
   2 -13   3      244.97      204.06     19.15 o 
   3 -13   3      229.50      222.92     12.54 o 
   4 -13   3      127.55      121.81     10.31 o 
   5 -13   3       12.46       18.37      6.70 o 
   6 -13   3      246.22      231.19     14.67 o 
   7 -13   3      215.84      257.99     15.27 o 
   8 -13   3       52.52       74.53     10.60 o 
   9 -13   3      128.62      127.07     12.44 o 
  -8 -12   3       38.63       52.65     17.06 o 
  -7 -12   3      104.88      143.29     33.73 o 
  -6 -12   3       28.43       33.07      9.71 o 
  -5 -12   3       95.48       93.34     11.24 o 
  -4 -12   3        0.00       -3.69      7.56 o 
  -3 -12   3       60.28       69.44     13.80 o 
  -2 -12   3       68.55       61.94      8.75 o 
  -1 -12   3       49.41       38.39      8.36 o 
   0 -12   3        4.54       -4.57      4.57 o 
   1 -12   3       53.54       26.31      6.22 o 
   2 -12   3     4475.82     4489.40     79.71 o 
   3 -12   3      671.24      672.18     20.65 o 
   4 -12   3      999.92      867.32     24.67 o 
   5 -12   3       10.97       19.27      6.82 o 
   6 -12   3       62.17       59.07      9.04 o 
   7 -12   3        2.41       -0.42      6.51 o 
   8 -12   3      207.28      231.15     18.23 o 
   9 -12   3        0.52        8.61     11.08 o 
  -9 -11   3        3.29       14.37     15.18 o 
  -8 -11   3       64.68       78.99     21.72 o 
  -7 -11   3       28.68       25.36     15.38 o 
  -6 -11   3      118.34      125.44     14.68 o 
  -5 -11   3        1.18        1.88      8.44 o 
  -4 -11   3       59.66       73.45      9.67 o 
  -3 -11   3      203.84      161.09     11.27 o 
  -2 -11   3     1070.44     1111.75     28.67 o 
  -1 -11   3     2035.38     2130.24     31.21 o 
   0 -11   3       79.95       89.90      7.53 o 
   1 -11   3      100.91       75.79     10.27 o 
   2 -11   3       98.01       95.80      9.69 o 
   3 -11   3      220.86      189.96     10.01 o 
   4 -11   3       12.12       12.95      5.47 o 
   5 -11   3      483.06      411.24     16.80 o 
   6 -11   3      150.11      149.23     13.79 o 
   7 -11   3        6.55        0.82      6.78 o 
   8 -11   3      167.53      205.13     15.15 o 
   9 -11   3      355.62      401.15     31.73 o 
  10 -11   3      143.67      125.76     13.61 o 
  -9 -10   3       37.02       49.68     24.29 o 
  -8 -10   3        0.18        5.80     12.78 o 
  -7 -10   3       16.77       16.96      8.54 o 
  -6 -10   3       12.69       17.85      8.37 o 
  -5 -10   3        2.55        8.54      7.21 o 
  -4 -10   3     1166.39     1089.57     28.51 o 
  -3 -10   3      546.22      537.47     14.40 o 
  -2 -10   3      286.87      316.12      8.94 o 
  -1 -10   3     1073.48     1090.80     15.67 o 
   0 -10   3        6.93        2.26      2.66 o 
   1 -10   3      162.12      165.89      6.18 o 
   2 -10   3      757.13      763.56     16.16 o 
   3 -10   3        0.49       -0.76      3.04 o 
   4 -10   3      588.46      507.35     11.70 o 
   5 -10   3      319.31      276.34     12.23 o 
   6 -10   3       92.05       69.32      9.07 o 
   7 -10   3       78.60       93.47     11.06 o 
   8 -10   3       29.19       29.67     10.09 o 
   9 -10   3       62.99       58.63     11.01 o 
  10 -10   3       88.59      103.82     13.21 o 
 -10  -9   3       11.00       -0.69     14.90 o 
  -9  -9   3       11.05       -6.05     16.58 o 
  -8  -9   3      333.18      370.70     25.76 o 
  -7  -9   3       96.40       85.54     11.42 o 
  -6  -9   3      105.24       89.86     10.84 o 
  -5  -9   3        1.82       -2.57      6.15 o 
  -4  -9   3        1.03       -5.72      5.90 o 
  -3  -9   3        5.29        1.66      3.48 o 
  -2  -9   3       42.57       41.68      3.59 o 
  -1  -9   3     1116.31     1111.99     14.66 o 
   0  -9   3     2663.07     2912.82     32.79 o 
   1  -9   3     3550.14     3523.57     42.18 o 
   2  -9   3      351.75      342.78      9.84 o 
   3  -9   3        3.03        4.35      2.86 o 
   4  -9   3        0.85       12.14      5.44 o 
   5  -9   3      709.07      665.83     18.34 o 
   6  -9   3       53.22       27.95      8.47 o 
   7  -9   3      292.05      253.70     15.13 o 
   8  -9   3       67.69       75.65     10.48 o 
   9  -9   3       23.27       32.45      9.23 o 
  10  -9   3      169.75      206.82     16.64 o 
 -10  -8   3       17.51        8.01     14.73 o 
  -9  -8   3       56.28       34.76     14.12 o 
  -8  -8   3      108.74      114.43     12.96 o 
  -7  -8   3       88.54       90.77     11.18 o 
  -6  -8   3      268.23      249.41     14.79 o 
  -5  -8   3      144.84      156.01     11.71 o 
  -4  -8   3      130.13      124.22      6.75 o 
  -3  -8   3        0.68        3.84      2.67 o 
  -2  -8   3       74.55       84.67      4.17 o 
  -1  -8   3     3583.59     3824.26     41.08 o 
   0  -8   3      209.84      206.81      5.38 o 
   1  -8   3      117.63      144.42      4.61 o 
   2  -8   3      284.14      316.21      7.75 o 
   3  -8   3       18.32       30.58      3.04 o 
   4  -8   3       25.56       20.48      2.81 o 
   5  -8   3       35.80       22.75      4.42 o 
   6  -8   3      106.74       93.65     12.39 o 
   7  -8   3      336.38      318.09     14.14 o 
   8  -8   3       58.00       55.40      9.16 o 
   9  -8   3      323.78      280.94     17.48 o 
  10  -8   3      129.86      122.10     17.95 o 
 -10  -7   3      108.44       60.41     34.67 o 
  -9  -7   3        1.33       -9.91      9.91 o 
  -8  -7   3       61.10       57.35     10.33 o 
  -7  -7   3       61.31       87.19     10.50 o 
  -6  -7   3       17.00       14.45      6.63 o 
  -5  -7   3      359.23      412.46     13.80 o 
  -4  -7   3     3059.41     2992.93     37.31 o 
  -3  -7   3      789.30      797.08     13.42 o 
  -2  -7   3      545.56      574.35      9.69 o 
  -1  -7   3      471.63      501.21      8.88 o 
   0  -7   3       48.91       46.24      2.83 o 
   1  -7   3      261.39      281.68      6.03 o 
   2  -7   3       10.72       12.78      2.41 o 
   3  -7   3      152.02      134.23      4.77 o 
   4  -7   3      809.56      829.86     13.19 o 
   5  -7   3       97.07       98.08      4.87 o 
   6  -7   3       33.24       23.96      6.25 o 
   7  -7   3        2.84        5.63      5.23 o 
   8  -7   3       75.58       72.62      9.96 o 
   9  -7   3       46.48       43.47      8.51 o 
  10  -7   3      168.95      181.62     24.04 o 
  11  -7   3        5.19       12.33      9.44 o 
 -10  -6   3       38.60       59.21     16.21 o 
  -9  -6   3       35.37       30.74     11.27 o 
  -8  -6   3       51.17       40.16     14.63 o 
  -7  -6   3       36.78       27.07      8.16 o 
  -6  -6   3      251.59      261.67     14.33 o 
  -5  -6   3      365.49      370.13      8.68 o 
  -4  -6   3      800.45      875.01     14.60 o 
  -3  -6   3       61.99       57.40      3.87 o 
  -2  -6   3       78.71      103.72      3.97 o 
  -1  -6   3      337.99      372.08      6.83 o 
   0  -6   3     6845.35     6938.97     97.16 o 
   1  -6   3     2236.51     2399.83     28.54 o 
   2  -6   3      151.55      218.16      6.30 o 
   3  -6   3      146.04      147.05      5.16 o 
   4  -6   3      839.97      849.09     12.93 o 
   5  -6   3      244.04      239.36      6.97 o 
   6  -6   3      279.91      261.34     14.25 o 
   7  -6   3      290.94      293.74     13.63 o 
   8  -6   3        0.30       -3.94      5.75 o 
   9  -6   3       96.53       85.97     10.27 o 
  10  -6   3        6.12        6.93      7.69 o 
  11  -6   3        5.95        3.29      8.13 o 
 -11  -5   3      165.58      173.77     38.53 o 
 -10  -5   3       11.14        8.91     16.44 o 
  -9  -5   3       23.62       18.00      8.98 o 
  -8  -5   3      228.34      213.06     14.90 o 
  -7  -5   3      213.57      212.54     13.60 o 
  -6  -5   3       99.98      107.44      6.27 o 
  -5  -5   3     1853.70     1868.14     25.84 o 
  -4  -5   3       61.11       70.73      3.84 o 
  -3  -5   3      744.59      737.59     12.14 o 
  -2  -5   3      206.55      210.97      5.46 o 
  -1  -5   3      115.45      190.69      4.56 o 
   0  -5   3      113.09      103.04      3.50 o 
   1  -5   3      265.68      306.85      6.17 o 
   2  -5   3      381.87      370.96      8.07 o 
   3  -5   3      213.85      247.11      6.47 o 
   4  -5   3      435.22      482.79      9.01 o 
   5  -5   3      253.42      224.15     10.83 o 
   6  -5   3       25.27       14.99      4.64 o 
   7  -5   3      128.19      121.76      9.70 o 
   8  -5   3      878.37      815.97     22.80 o 
   9  -5   3       98.12       95.74     10.38 o 
  10  -5   3      137.98      151.07     12.96 o 
  11  -5   3       38.39       31.85      9.94 o 
 -11  -4   3       31.21       49.96     15.12 o 
 -10  -4   3       10.16       11.80      9.36 o 
  -9  -4   3       69.48       57.52     10.89 o 
  -8  -4   3        6.89       14.70      7.75 o 
  -7  -4   3      170.63      192.18     10.76 o 
  -6  -4   3      681.16      669.94     13.73 o 
  -5  -4   3      116.87      167.18      5.94 o 
  -4  -4   3      199.68      177.17      5.91 o 
  -3  -4   3      151.96       97.93      4.10 o 
  -2  -4   3      306.40      369.32      7.10 o 
  -1  -4   3       20.55       37.03      2.57 o 
   0  -4   3     4132.77     4162.03     42.02 o 
   1  -4   3      397.44      361.79      6.57 o 
   2  -4   3      316.20      337.53      7.32 o 
   3  -4   3      248.55      235.57      6.75 o 
   4  -4   3       32.22       26.98      2.79 o 
   5  -4   3       26.53       34.60      3.75 o 
   6  -4   3      453.15      413.64     12.06 o 
   7  -4   3      506.56      480.25     16.50 o 
   8  -4   3      594.13      518.22     18.12 o 
   9  -4   3     1065.57     1039.49     28.06 o 
  10  -4   3        1.85       -9.32     12.20 o 
  11  -4   3       85.38       87.67     13.78 o 
 -11  -3   3        0.75       11.92     12.58 o 
 -10  -3   3      187.86      208.71     16.68 o 
  -9  -3   3       42.69       34.91     12.61 o 
  -8  -3   3       83.51       73.80      8.33 o 
  -7  -3   3      826.08      845.96     21.19 o 
  -6  -3   3     2440.70     2418.71     32.89 o 
  -5  -3   3       48.55       54.83      3.88 o 
  -4  -3   3     3314.84     3377.21     36.81 o 
  -3  -3   3     1282.46     1246.48     16.88 o 
  -2  -3   3     3679.00     3796.69     46.52 o 
  -1  -3   3     3419.53     3648.11     49.38 o 
   0  -3   3     5420.38     5456.60     63.60 o 
   1  -3   3    11377.71    10873.10    113.61 o 
   2  -3   3     2074.94     2166.30     31.21 o 
   3  -3   3     1180.91     1269.70     19.05 o 
   4  -3   3       17.03       21.55      3.03 o 
   5  -3   3     1919.88     1846.82     25.55 o 
   6  -3   3        8.67       14.92      3.75 o 
   7  -3   3        0.47        2.12      4.38 o 
   8  -3   3      440.54      471.86     28.91 o 
   9  -3   3      132.44      154.88     12.02 o 
  10  -3   3       71.81       85.89     10.83 o 
  11  -3   3      121.81      112.47     15.37 o 
 -11  -2   3       47.07       54.10     12.30 o 
 -10  -2   3        1.62        2.90      8.52 o 
  -9  -2   3      139.81      147.97     11.33 o 
  -8  -2   3      283.17      242.93     12.50 o 
  -7  -2   3       54.52       62.67      7.63 o 
  -6  -2   3       68.04       80.17      4.61 o 
  -5  -2   3     1070.58     1042.53     15.27 o 
  -4  -2   3      840.38      819.53     12.07 o 
  -3  -2   3       60.65       79.34      3.21 o 
  -2  -2   3     3489.52     3366.10     37.38 o 
  -1  -2   3      107.88      117.01      3.49 o 
   0  -2   3     3821.66     3781.44     40.29 o 
   1  -2   3     6256.26     6055.97     70.40 o 
   2  -2   3      620.58      681.47     14.41 o 
   3  -2   3        0.76        0.05      2.16 o 
   4  -2   3       25.88       26.93      3.97 o 
   5  -2   3      885.09      948.77     15.85 o 
   6  -2   3       42.19       27.86      3.76 o 
   7  -2   3      706.81      729.67     18.91 o 
   8  -2   3      150.03      154.90     15.52 o 
   9  -2   3        9.82        5.57      6.90 o 
  10  -2   3      131.08      149.92     20.64 o 
  11  -2   3       32.13       37.13     12.17 o 
 -11  -1   3       10.10        3.58     11.32 o 
 -10  -1   3      196.02      201.68     18.34 o 
  -9  -1   3        6.16        0.75      6.99 o 
  -8  -1   3      175.64      165.34     12.50 o 
  -7  -1   3       35.42       54.44      7.46 o 
  -6  -1   3      194.19      190.61      6.33 o 
  -5  -1   3      166.76      152.48      4.84 o 
  -4  -1   3     1528.61     1705.29     18.97 o 
  -3  -1   3      416.31      476.70      6.96 o 
  -2  -1   3    34185.54    32590.14    367.10 o 
  -1  -1   3     7508.80     7852.85    100.61 o 
   0  -1   3      371.95      308.97      8.47 o 
   1  -1   3       52.11       28.57      3.12 o 
   2  -1   3        9.00       25.68      3.89 o 
   3  -1   3      167.26      173.57      6.72 o 
   4  -1   3        0.32        3.61      4.32 o 
   5  -1   3      861.27      842.48     15.26 o 
   6  -1   3      444.90      492.92     11.61 o 
   7  -1   3       66.11       60.28      6.78 o 
   8  -1   3      293.13      308.81     14.32 o 
   9  -1   3      459.74      469.49     19.72 o 
  10  -1   3       43.42       38.47     11.08 o 
  11  -1   3      295.44      292.11     24.50 o 
 -11   0   3        0.02       16.04     10.14 o 
 -10   0   3        0.02        8.06      7.08 o 
  -9   0   3       84.34       79.59      9.31 o 
  -8   0   3        4.00        5.10      5.93 o 
  -7   0   3      111.25      130.88      7.37 o 
  -6   0   3       23.24       20.16      3.20 o 
  -5   0   3       94.59       83.73      3.60 o 
  -4   0   3      454.67      520.64      7.93 o 
  -3   0   3        2.87        5.49      1.39 o 
  -2   0   3    30280.73    29561.04    282.34 o 
  -1   0   3      605.33      561.00     14.53 o 
   0   0   3       11.47       14.30      2.01 o 
   1   0   3     1841.99     1880.77     55.40 o 
   2   0   3     6864.75     6834.66     90.43 o 
   3   0   3       14.53        5.29      2.90 o 
   4   0   3      586.80      598.74     14.95 o 
   5   0   3      448.01      452.99     11.35 o 
   6   0   3        4.37        9.50      4.18 o 
   7   0   3       29.21       32.39      7.73 o 
   8   0   3       35.50       35.78      7.28 o 
   9   0   3       18.03       13.26      8.60 o 
  10   0   3      187.05      211.21     17.51 o 
  11   0   3        3.62       -2.51      9.89 o 
 -11   1   3       73.76       62.76     10.38 o 
 -10   1   3        6.87        2.58      6.74 o 
  -9   1   3       19.81       11.68     10.78 o 
  -8   1   3       68.25       60.88      8.02 o 
  -7   1   3       65.50       91.66      6.16 o 
  -6   1   3      205.22      205.56      5.96 o 
  -5   1   3      313.53      287.60      6.22 o 
  -4   1   3      689.06      767.94      9.94 o 
  -3   1   3     5675.99     5703.72     53.37 o 
  -2   1   3     3541.32     3370.30     34.36 o 
  -1   1   3    11336.55    11256.73    245.50 o 
   0   1   3     1408.57     1278.91     38.57 o 
   1   1   3     3578.47     3700.95    103.99 o 
   2   1   3      485.78      495.36     15.45 o 
   3   1   3      564.69      572.26     31.95 o 
   4   1   3       18.14       15.14      3.15 o 
   5   1   3       38.47       45.46      4.63 o 
   6   1   3        6.79        2.48      3.92 o 
   7   1   3       70.66       84.26      8.23 o 
   8   1   3      303.19      288.71     16.66 o 
   9   1   3      646.73      601.51     24.56 o 
  10   1   3      101.49       91.73     13.84 o 
  11   1   3        9.50       12.44     11.17 o 
 -11   2   3       20.56       27.41      9.12 o 
 -10   2   3       34.59       25.27      7.71 o 
  -9   2   3      332.39      304.65     14.41 o 
  -8   2   3        8.15        5.41      5.53 o 
  -7   2   3       48.03       51.23      4.51 o 
  -6   2   3      138.62      134.90      5.00 o 
  -5   2   3       57.16       80.41      3.55 o 
  -4   2   3       81.97       92.43      3.98 o 
  -3   2   3        0.00       -0.63      1.35 o 
  -2   2   3     5298.23     5109.72     79.69 o 
  -1   2   3     1318.69     1364.65     18.76 o 
   0   2   3      186.25      191.88      5.40 o 
   1   2   3      831.08      805.69     29.09 o 
   2   2   3      713.65     1085.44     25.77 o 
   3   2   3      117.82      126.50     15.10 o 
   4   2   3      592.29      557.05     12.58 o 
   5   2   3      166.25      145.92      7.69 o 
   6   2   3     1183.50     1110.42     20.76 o 
   7   2   3       23.96       28.05      6.31 o 
   8   2   3      124.23      134.35     18.71 o 
   9   2   3        2.72        5.87      8.13 o 
  10   2   3       87.83       96.31     13.62 o 
  11   2   3       59.98       28.42     12.29 o 
 -11   3   3      176.06      197.28     17.82 o 
 -10   3   3       25.62       14.47      7.18 o 
  -9   3   3        7.06        5.84      6.23 o 
  -8   3   3       17.86       13.86      6.37 o 
  -7   3   3       79.76       84.36      8.08 o 
  -6   3   3       64.18       57.07      7.47 o 
  -5   3   3     1079.89     1092.18     15.23 o 
  -4   3   3     1354.21     1435.42     17.45 o 
  -3   3   3      526.12      538.98      7.16 o 
  -2   3   3        0.50        7.58      2.27 o 
  -1   3   3      924.32      873.53     13.47 o 
   0   3   3      197.33      184.10      6.07 o 
   1   3   3     7717.86     7680.65    148.31 o 
   2   3   3     1204.80     1220.12     28.98 o 
   3   3   3     1827.86     2785.71     49.44 o 
   4   3   3      232.80      277.00      7.80 o 
   5   3   3      147.48      136.12      6.69 o 
   6   3   3      347.84      317.92     24.06 o 
   7   3   3      551.49      520.14     20.54 o 
   8   3   3       85.00       58.53     12.49 o 
   9   3   3       75.60       60.11     11.36 o 
  10   3   3      821.27      804.44     30.97 o 
  11   3   3      124.24      134.98     23.22 o 
 -11   4   3        0.13        2.92      7.57 o 
 -10   4   3       15.87       21.67      7.51 o 
  -9   4   3       42.14       38.21      7.66 o 
  -8   4   3        5.67       -1.26      5.49 o 
  -7   4   3        8.65        7.54      5.27 o 
  -6   4   3      482.79      453.95     13.97 o 
  -5   4   3       10.11        2.70      2.48 o 
  -4   4   3     3287.46     3445.32     34.25 o 
  -3   4   3      406.04      381.61      7.77 o 
  -2   4   3     1507.11     1490.04     24.44 o 
  -1   4   3      349.89      389.68      8.94 o 
   0   4   3      111.23       85.07      5.94 o 
   1   4   3      103.52      132.50     12.39 o 
   2   4   3      517.17      577.34     33.57 o 
   3   4   3       43.83       60.28      4.03 o 
   4   4   3      143.82      175.23     10.77 o 
   5   4   3       63.20       61.94      7.53 o 
   6   4   3      271.97      255.44     14.49 o 
   7   4   3        0.03       -0.47      6.49 o 
   8   4   3      310.94      276.18     17.24 o 
   9   4   3        7.95       -0.22      8.54 o 
  10   4   3       41.92       68.82     12.92 o 
  11   4   3       23.57       24.97     12.20 o 
 -11   5   3      100.69      108.40     10.98 o 
 -10   5   3       85.86       71.07     15.94 o 
  -9   5   3        1.61        5.47      5.98 o 
  -8   5   3       19.66       21.53      6.31 o 
  -7   5   3      207.21      186.51      9.97 o 
  -6   5   3        4.09       -3.18      3.18 o 
  -5   5   3      265.93      268.80      8.99 o 
  -4   5   3      421.29      432.98      9.81 o 
  -3   5   3     1684.71     1881.59     25.62 o 
  -2   5   3     1271.29     1387.11     23.53 o 
  -1   5   3     2237.24     2312.39     34.81 o 
   0   5   3     4010.77     4072.67     64.37 o 
   1   5   3     1189.79     1124.08     42.91 o 
   2   5   3        5.96        7.07      2.75 o 
   3   5   3     1135.55     1358.87     45.40 o 
   4   5   3      995.55     1317.67     25.09 o 
   5   5   3      423.74      530.32     53.16 o 
   6   5   3      177.19      168.82     12.48 o 
   7   5   3      736.76      743.38     25.26 o 
   8   5   3      318.17      313.00     24.35 o 
   9   5   3      107.51      118.00     24.93 o 
  10   5   3       35.72       66.18     13.54 o 
 -11   6   3      139.21      154.52     21.91 o 
 -10   6   3       16.66       20.38      7.37 o 
  -9   6   3       46.35       61.17      7.82 o 
  -8   6   3      245.80      209.48     17.63 o 
  -7   6   3       10.42       11.77      4.94 o 
  -6   6   3      378.33      376.38     12.34 o 
  -5   6   3        1.44        0.28      2.45 o 
  -4   6   3      461.65      386.51     11.31 o 
  -3   6   3       38.50       47.59      6.40 o 
  -2   6   3      220.52      217.71      4.92 o 
  -1   6   3        1.04       -1.45      3.18 o 
   0   6   3        1.03        4.51      2.96 o 
   1   6   3      244.72      262.94      8.20 o 
   2   6   3        1.32       -1.21      2.60 o 
   3   6   3       85.88       94.63      5.07 o 
   4   6   3     1367.29     1539.74     68.97 o 
   5   6   3     1013.62     1306.30     64.71 o 
   6   6   3      205.17      225.16     13.77 o 
   7   6   3       11.17        8.19      7.33 o 
   8   6   3       10.56       24.51      9.26 o 
   9   6   3        4.14        8.88      9.08 o 
  10   6   3        2.19        0.24     10.47 o 
 -11   7   3       17.89       16.92     14.29 o 
 -10   7   3       57.36       49.68     14.60 o 
  -9   7   3     1169.13     1148.30     28.83 o 
  -8   7   3        4.23       -0.84      4.70 o 
  -7   7   3       47.56       49.45      7.09 o 
  -6   7   3       65.67       60.63      7.27 o 
  -5   7   3        6.85        4.28      5.72 o 
  -4   7   3      218.10      224.27      8.87 o 
  -3   7   3      215.98      226.19      7.50 o 
  -2   7   3      184.56      156.03      4.97 o 
  -1   7   3     1510.27     1643.29     28.20 o 
   0   7   3      276.74      339.59      7.38 o 
   1   7   3      105.26      127.08     11.48 o 
   2   7   3       47.59       56.54      5.16 o 
   3   7   3      615.20      673.64     13.30 o 
   4   7   3      376.41      381.97     15.61 o 
   5   7   3      299.82      306.77     19.62 o 
   6   7   3       41.77       44.80     10.87 o 
   7   7   3       44.02       49.87     13.03 o 
   8   7   3      178.96      178.33     19.75 o 
   9   7   3      180.15      174.07     42.45 o 
  10   7   3       54.56       45.47     16.88 o 
 -10   8   3      287.58      277.09     31.47 o 
  -9   8   3       80.00       72.80     15.57 o 
  -8   8   3      801.50      691.37     32.67 o 
  -7   8   3      475.72      447.77     25.20 o 
  -6   8   3       98.07       95.22     13.78 o 
  -5   8   3     3251.27     3040.14     73.71 o 
  -4   8   3      142.03      129.37      8.78 o 
  -3   8   3      177.81      159.35     10.01 o 
  -2   8   3      206.76      194.01      7.75 o 
  -1   8   3      241.59      225.83      7.13 o 
   0   8   3       51.47       63.50      4.38 o 
   1   8   3     1307.83     1250.81     24.32 o 
   2   8   3       46.69       46.91      5.86 o 
   3   8   3       13.92       16.85      7.65 o 
   4   8   3      972.25     1003.17     34.26 o 
   5   8   3      771.47      757.84     34.72 o 
   6   8   3      303.51      335.51     23.20 o 
   7   8   3      137.71      140.88     21.95 o 
   8   8   3        0.47       -9.29      9.29 o 
   9   8   3        0.36        3.56     12.80 o 
 -10   9   3       17.36       19.93     13.15 o 
  -9   9   3      158.80      196.47     21.54 o 
  -8   9   3        3.66       -4.72      9.57 o 
  -7   9   3      496.11      485.39     26.61 o 
  -6   9   3        3.29       20.41     10.64 o 
  -5   9   3       62.55       51.33     12.26 o 
  -4   9   3        4.57       -4.00      7.31 o 
  -3   9   3       96.18      100.26      7.70 o 
  -2   9   3       42.01       41.90      4.99 o 
  -1   9   3      336.45      366.37     10.94 o 
   0   9   3        7.41       13.72      3.69 o 
   1   9   3      473.85      515.12     14.54 o 
   2   9   3        2.81       -1.26      6.22 o 
   3   9   3      305.83      316.48     18.19 o 
   4   9   3        2.11       -1.63      8.22 o 
   5   9   3       83.30       84.92     13.05 o 
   6   9   3       81.25       84.74     14.12 o 
   7   9   3        4.21       -8.69      8.69 o 
   8   9   3       36.91       37.41     14.55 o 
   9   9   3      174.96      172.29     22.21 o 
 -10  10   3       76.57       81.67     17.55 o 
  -9  10   3        1.70        5.67     11.91 o 
  -8  10   3      621.91      598.51     55.75 o 
  -7  10   3        9.63        3.22      9.59 o 
  -6  10   3      743.54      681.95     30.98 o 
  -5  10   3      858.24      815.01     32.22 o 
  -4  10   3      419.98      371.09     20.74 o 
  -3  10   3     1080.59     1021.20     34.26 o 
  -2  10   3        5.07        9.75      4.63 o 
  -1  10   3       50.29       60.89      5.91 o 
   0  10   3      102.37      111.63      6.96 o 
   1  10   3       56.83       32.18     12.35 o 
   2  10   3      235.46      292.41     27.06 o 
   3  10   3       97.19       82.30     21.45 o 
   4  10   3       83.69       86.65     14.15 o 
   5  10   3      307.49      314.89     21.08 o 
   6  10   3      676.14      648.96     30.90 o 
   7  10   3      643.79      642.85     32.64 o 
   8  10   3       94.27      115.49     38.16 o 
   9  10   3       42.76       39.87     16.67 o 
  -9  11   3       70.68       53.31     15.85 o 
  -8  11   3       61.93       42.97     13.09 o 
  -7  11   3        0.38        9.03     12.56 o 
  -6  11   3      315.82      331.71     37.77 o 
  -5  11   3       10.93        3.48      8.84 o 
  -4  11   3      703.48      601.87     66.39 o 
  -3  11   3      606.13      545.21     33.36 o 
  -2  11   3      120.03       98.17     17.28 o 
  -1  11   3       49.68       53.79      8.25 o 
   0  11   3      501.37      416.31     21.78 o 
   1  11   3      610.00      528.39     35.53 o 
   2  11   3       75.98       60.90     15.38 o 
   3  11   3      967.85      970.02     50.42 o 
   4  11   3      655.78      669.75     42.48 o 
   5  11   3        6.29        2.13      9.75 o 
   6  11   3      976.20      891.24     46.98 o 
   7  11   3       58.66       58.55     14.69 o 
   8  11   3      137.83      152.37     36.50 o 
  -9  12   3      235.78      169.08     33.64 o 
  -8  12   3        6.41        5.95     12.11 o 
  -7  12   3        8.31       15.89     11.55 o 
  -6  12   3      363.96      391.13     25.37 o 
  -5  12   3      396.11      373.07     23.52 o 
  -4  12   3      347.56      250.02     19.66 o 
  -3  12   3      308.88      265.05     18.96 o 
  -2  12   3      995.77      839.44     25.93 o 
  -1  12   3        0.25       -3.85      5.59 o 
   0  12   3     1474.69     1367.32     44.64 o 
   1  12   3       67.97       66.79     12.68 o 
   2  12   3        5.16        2.47     10.76 o 
   3  12   3       21.80        9.32     10.94 o 
   4  12   3      365.09      326.21     32.22 o 
   5  12   3      140.76      140.26     24.42 o 
   6  12   3        2.64       -3.07     13.30 o 
   7  12   3        5.59       21.49     16.69 o 
   8  12   3       19.95        3.95     17.92 o 
  -9  13   3       22.53       31.48     16.14 o 
  -8  13   3       11.81       26.94     14.18 o 
  -7  13   3      247.70      263.77     24.17 o 
  -6  13   3        0.58       14.67     20.04 o 
  -5  13   3        1.04       11.01      9.94 o 
  -4  13   3       66.30       44.44     12.03 o 
  -3  13   3     1492.50     1467.36     46.24 o 
  -2  13   3      189.20      169.17     13.35 o 
  -1  13   3       30.06       31.31     10.28 o 
   0  13   3      573.76      560.19     44.12 o 
   1  13   3      445.66      437.86     25.45 o 
   2  13   3       62.31       85.57     19.44 o 
   3  13   3        3.92        7.13     13.06 o 
   4  13   3      674.54      620.67     43.44 o 
   5  13   3      527.65      428.36     37.61 o 
   6  13   3       12.35       17.22     16.37 o 
   7  13   3       21.64       27.28     17.89 o 
  -8  14   3       98.16      127.63     21.12 o 
  -7  14   3        4.41       27.96     13.09 o 
  -6  14   3      151.28      185.94     21.27 o 
  -5  14   3      112.49       80.42     15.11 o 
  -4  14   3      506.50      418.46     25.31 o 
  -3  14   3      153.45      126.51     15.87 o 
  -2  14   3      999.31     1003.41     40.23 o 
  -1  14   3       95.98       97.78     15.59 o 
   0  14   3      182.66      185.02     18.95 o 
   1  14   3      395.11      362.06     25.18 o 
   2  14   3       45.86       21.49     12.76 o 
   3  14   3       10.63      -11.11     11.11 o 
   4  14   3        4.35       -1.55     12.28 o 
   5  14   3        0.60       -2.33     13.37 o 
   6  14   3       88.15       81.97     23.46 o 
  -7  15   3       35.42       28.54     27.12 o 
  -6  15   3        0.02        4.56     11.53 o 
  -5  15   3       11.71       27.31     12.14 o 
  -4  15   3       60.00      107.94     16.00 o 
  -3  15   3       38.81       56.46     12.11 o 
  -2  15   3        0.02       -1.15      9.17 o 
  -1  15   3       16.32       23.12     11.49 o 
   0  15   3      393.03      473.64     36.87 o 
   1  15   3        0.98       10.26     14.34 o 
   2  15   3       11.09       25.08     11.59 o 
   3  15   3      140.21      154.69     27.06 o 
   4  15   3       28.09       18.88     15.31 o 
   5  15   3      139.30      170.85     29.04 o 
   6  15   3       35.08       33.87     19.02 o 
  -6  16   3      104.72      133.58     20.25 o 
  -5  16   3        0.93       21.48     11.93 o 
  -4  16   3       94.49       89.15     21.31 o 
  -3  16   3       91.65       74.91     22.16 o 
  -2  16   3      126.05       88.49     16.19 o 
  -1  16   3      351.99      345.43     26.91 o 
   0  16   3      150.75      147.01     22.72 o 
   1  16   3      207.02      273.56     26.96 o 
   2  16   3      171.70      206.94     40.07 o 
   3  16   3       24.27       36.75     14.22 o 
   4  16   3       62.09       63.55     21.59 o 
   5  16   3       24.58       33.91     18.52 o 
  -5  17   3      162.81      179.38     21.64 o 
  -4  17   3       82.87       56.67     21.95 o 
  -3  17   3        0.12       18.35     17.22 o 
  -2  17   3       11.84       10.44     11.88 o 
  -1  17   3      388.68      474.29     42.43 o 
   0  17   3       87.45       71.80     17.15 o 
   1  17   3       22.02       29.80     13.11 o 
   2  17   3        1.49        8.77     10.62 o 
   3  17   3      112.83      138.49     27.75 o 
  -4  18   3        0.02       34.12     22.48 o 
  -3  18   3      205.87      247.60     38.00 o 
  -2  18   3      151.64      173.50     33.94 o 
  -1  18   3       14.59      -15.55     16.30 o 
   0  18   3       47.29       65.54     17.10 o 
   1  18   3        0.11      -10.85     10.85 o 
   2  18   3       93.28      132.23     21.29 o 
   0 -19   4       11.36       18.49     16.55 o 
   1 -19   4       19.43       38.85     19.34 o 
   2 -19   4       28.01       37.12     18.95 o 
   3 -19   4      120.91      183.76     31.09 o 
  -1 -18   4      242.02      275.15     24.82 o 
   0 -18   4       26.78       10.90     16.13 o 
   1 -18   4      291.01      311.64     36.70 o 
   2 -18   4       23.76       27.06     18.63 o 
   3 -18   4        2.66       31.09     18.17 o 
   4 -18   4       32.76       43.60     13.94 o 
   5 -18   4       46.18       39.74     14.65 o 
  -2 -17   4        2.96        7.22     10.01 o 
  -1 -17   4       11.99        5.22     11.06 o 
   0 -17   4       78.04       91.73     22.99 o 
   1 -17   4       23.14       26.17      7.66 o 
   2 -17   4       41.71       34.55      7.89 o 
   3 -17   4       22.46       31.99     10.78 o 
   4 -17   4       78.32      110.30     17.54 o 
   5 -17   4       10.10        9.05     11.05 o 
   6 -17   4       60.80       82.00     17.97 o 
  -2 -16   4       18.41       24.74     10.76 o 
  -1 -16   4       90.37      112.34     29.53 o 
   0 -16   4        3.94       -0.18      8.08 o 
   1 -16   4      192.28      159.61     14.63 o 
   2 -16   4      152.83      171.52     11.49 o 
   3 -16   4        3.03        2.66      5.68 o 
   4 -16   4        8.83       14.54      6.81 o 
   5 -16   4       34.09       16.80      6.92 o 
   6 -16   4       78.48       93.78     18.43 o 
   7 -16   4       24.46       40.52     26.80 o 
  -3 -15   4      444.24      319.22     32.14 o 
  -2 -15   4       73.29       39.37     27.19 o 
  -1 -15   4       90.03       66.46     12.29 o 
   0 -15   4        0.25        0.36      7.95 o 
   1 -15   4      273.36      314.81     20.33 o 
   2 -15   4       30.30       24.44      6.77 o 
   3 -15   4       18.60       22.52     10.16 o 
   4 -15   4       64.08       59.00      8.57 o 
   5 -15   4        1.86       -3.43      6.46 o 
   6 -15   4       20.53       17.09      7.70 o 
   7 -15   4       42.59       57.60      9.68 o 
   8 -15   4      777.37      864.20     61.57 o 
  -7 -14   4      231.54      260.69     34.01 o 
  -4 -14   4      110.91      127.91     19.25 o 
  -3 -14   4       34.26       12.32      8.52 o 
  -2 -14   4       84.74       63.40     11.69 o 
  -1 -14   4       24.68       29.42     13.69 o 
   0 -14   4      402.85      494.74     35.06 o 
   1 -14   4      162.93      154.31     15.00 o 
   2 -14   4        6.40        0.16      5.48 o 
   3 -14   4      203.41      190.97     12.34 o 
   4 -14   4       22.81       19.41      7.25 o 
   5 -14   4      125.02      136.46     11.84 o 
   6 -14   4        2.33        3.88      6.90 o 
   7 -14   4      179.13      197.04     14.76 o 
   8 -14   4        8.48       31.08      9.38 o 
  -8 -13   4       46.92       48.45     22.51 o 
  -7 -13   4        5.66       16.13     18.03 o 
  -6 -13   4       23.55       23.29     17.22 o 
  -5 -13   4      114.88       85.67     21.88 o 
  -4 -13   4       30.73       40.16     13.14 o 
  -3 -13   4        8.25        4.27      5.69 o 
  -2 -13   4       12.38        7.61      6.54 o 
  -1 -13   4       12.39        9.53      6.87 o 
   0 -13   4       92.97       80.29      9.66 o 
   1 -13   4      262.38      238.28     13.74 o 
   2 -13   4      245.17      186.75     16.05 o 
   3 -13   4       25.99       12.21     10.34 o 
   4 -13   4        8.55       -0.96      9.17 o 
   5 -13   4        0.07       12.62      6.84 o 
   6 -13   4        0.36       11.44      7.21 o 
   7 -13   4        0.65        1.67      7.12 o 
   8 -13   4       17.38       16.72     10.26 o 
   9 -13   4      342.30      367.59     19.65 o 
  -8 -12   4        1.04        9.70     14.31 o 
  -7 -12   4        4.82       -1.40     18.52 o 
  -6 -12   4       26.16       12.99     12.36 o 
  -5 -12   4       10.28       10.44      8.13 o 
  -4 -12   4      327.06      324.76     19.70 o 
  -3 -12   4      123.26      149.90     14.42 o 
  -2 -12   4       11.51        8.66      5.47 o 
  -1 -12   4      957.86      912.92     17.50 o 
   0 -12   4     3309.16     3228.51     44.70 o 
   1 -12   4      880.27      912.28     25.31 o 
   2 -12   4       81.82       56.72      8.56 o 
   3 -12   4       85.92       64.45      7.43 o 
   4 -12   4        7.65        3.91      8.34 o 
   5 -12   4       68.41       65.71      9.01 o 
   6 -12   4       89.72       90.09     10.53 o 
   7 -12   4        0.02        3.99      7.24 o 
   8 -12   4        2.35        9.64      8.97 o 
   9 -12   4       22.47       19.33      9.35 o 
  -9 -11   4       43.76       53.66     17.30 o 
  -8 -11   4       62.07       49.62     18.24 o 
  -7 -11   4      113.20      114.20     17.42 o 
  -6 -11   4       11.37       15.73     11.83 o 
  -5 -11   4      518.69      486.47     19.66 o 
  -4 -11   4       56.36       59.99     17.37 o 
  -3 -11   4       72.53       59.92     18.72 o 
  -2 -11   4      740.71      733.72     24.27 o 
  -1 -11   4      108.97      107.38      6.46 o 
   0 -11   4     1194.59     1253.47     21.52 o 
   1 -11   4      532.31      537.32     13.69 o 
   2 -11   4     1135.68     1166.73     31.19 o 
   3 -11   4      268.15      255.87      8.67 o 
   4 -11   4      220.84      230.52     14.72 o 
   5 -11   4        0.23        1.28      5.38 o 
   6 -11   4      100.11       84.54     10.21 o 
   7 -11   4       16.83       10.26      7.28 o 
   8 -11   4       43.41       42.03      9.54 o 
   9 -11   4      202.14      197.23     28.42 o 
  10 -11   4        0.38       11.04      9.16 o 
  -9 -10   4        4.02       10.63     13.43 o 
  -8 -10   4        4.20       -3.89     12.21 o 
  -7 -10   4      199.45      190.02     19.38 o 
  -6 -10   4       35.31       43.05      9.46 o 
  -5 -10   4      101.63       97.98     10.39 o 
  -4 -10   4      311.92      282.63     14.25 o 
  -3 -10   4     1759.77     1720.55     37.06 o 
  -2 -10   4      125.89      121.96      6.47 o 
  -1 -10   4      354.98      312.96      7.71 o 
   0 -10   4     1997.45     2054.15     25.19 o 
   1 -10   4      862.25      833.32     15.75 o 
   2 -10   4      275.29      288.97      7.91 o 
   3 -10   4        3.56       17.38      4.55 o 
   4 -10   4        2.39       -3.67      3.67 o 
   5 -10   4      219.48      210.38     11.12 o 
   6 -10   4      149.32      129.27     11.58 o 
   7 -10   4       59.58       55.68      9.70 o 
   8 -10   4       14.91       15.44      7.98 o 
   9 -10   4        0.12        1.02      8.37 o 
  10 -10   4       78.54       69.39     11.62 o 
 -10  -9   4       99.75       84.27     25.97 o 
  -9  -9   4        4.83       -0.32     12.57 o 
  -8  -9   4      387.40      379.98     26.33 o 
  -7  -9   4       12.20        7.09     11.09 o 
  -6  -9   4      163.59      173.32     25.73 o 
  -5  -9   4      250.90      227.05     13.38 o 
  -4  -9   4       68.45       74.74      8.88 o 
  -3  -9   4       54.59       60.81      4.40 o 
  -2  -9   4      144.25      136.40     10.19 o 
  -1  -9   4      107.15      129.85      5.00 o 
   0  -9   4       40.57       23.37      4.40 o 
   1  -9   4      717.37      702.28     12.03 o 
   2  -9   4     1210.81     1217.54     18.21 o 
   3  -9   4      128.43      166.23      6.95 o 
   4  -9   4       72.44       69.15      5.60 o 
   5  -9   4        2.89        6.78     13.26 o 
   6  -9   4       49.14       51.96      9.10 o 
   7  -9   4      351.35      315.22     16.75 o 
   8  -9   4      502.09      479.97     20.99 o 
   9  -9   4       23.55       30.42      9.52 o 
  10  -9   4        0.04       14.71     17.87 o 
 -10  -8   4       14.59      -12.67     12.67 o 
  -9  -8   4       24.92       19.95     14.29 o 
  -8  -8   4        0.00       23.56     11.87 o 
  -7  -8   4      293.09      310.11     16.95 o 
  -6  -8   4     1880.30     1762.04     40.71 o 
  -5  -8   4      101.45      115.70      8.55 o 
  -4  -8   4       15.54       22.96      4.25 o 
  -3  -8   4       64.09       78.08      4.93 o 
  -2  -8   4        6.32        4.75      2.43 o 
  -1  -8   4       24.65       10.15      2.26 o 
   0  -8   4       50.66       58.38      3.93 o 
   1  -8   4      350.43      371.11      7.93 o 
   2  -8   4      675.14      803.01     13.26 o 
   3  -8   4        2.05        4.41      2.70 o 
   4  -8   4      892.89      847.94     13.79 o 
   5  -8   4       99.70       86.21      7.64 o 
   6  -8   4       14.03        8.22      8.04 o 
   7  -8   4        9.36        9.94      6.17 o 
   8  -8   4      128.94      148.54     12.54 o 
   9  -8   4        6.37        9.32      8.00 o 
  10  -8   4      294.61      260.64     21.13 o 
 -10  -7   4       11.63       11.27     13.57 o 
  -9  -7   4       76.73       35.65     13.58 o 
  -8  -7   4      496.99      508.49     27.03 o 
  -7  -7   4      356.50      314.91     16.48 o 
  -6  -7   4      342.18      331.80     12.87 o 
  -5  -7   4     1290.38     1277.96     25.50 o 
  -4  -7   4     1656.90     1776.63     24.78 o 
  -3  -7   4     1525.64     1511.71     21.16 o 
  -2  -7   4      464.95      508.35      9.15 o 
  -1  -7   4      328.01      355.27      6.71 o 
   0  -7   4     1050.36     1147.74     15.07 o 
   1  -7   4     1050.42     1152.07     16.26 o 
   2  -7   4      647.42      693.60     11.67 o 
   3  -7   4      517.75      518.38     10.08 o 
   4  -7   4      105.33       80.23      4.34 o 
   5  -7   4      392.83      413.55      9.35 o 
   6  -7   4      843.96      863.85     21.99 o 
   7  -7   4      769.29      683.02     38.40 o 
   8  -7   4        2.11        3.46      7.47 o 
   9  -7   4      234.64      223.36     13.96 o 
  10  -7   4       18.63       25.50      8.46 o 
  11  -7   4       14.52       25.46     10.07 o 
 -10  -6   4       17.93       10.76     15.19 o 
  -9  -6   4      221.59      220.75     21.08 o 
  -8  -6   4       32.83       29.09      8.81 o 
  -7  -6   4        8.81       22.56      7.41 o 
  -6  -6   4        0.24        2.32      4.95 o 
  -5  -6   4       77.27       95.45      5.46 o 
  -4  -6   4       14.16       19.68      3.35 o 
  -3  -6   4      526.03      462.48      9.36 o 
  -2  -6   4     1316.47     1420.39     17.87 o 
  -1  -6   4      816.62      915.73     11.73 o 
   0  -6   4      149.48      150.08      4.50 o 
   1  -6   4     2356.28     2461.82     29.44 o 
   2  -6   4       41.71       41.13      3.03 o 
   3  -6   4       95.89       95.30      4.38 o 
   4  -6   4       18.71       15.96      2.82 o 
   5  -6   4       33.24       47.23      4.56 o 
   6  -6   4      267.82      254.81     12.26 o 
   7  -6   4      813.24      760.78     32.60 o 
   8  -6   4      281.73      306.21     14.73 o 
   9  -6   4        6.31        6.99      6.50 o 
  10  -6   4       13.09       19.44      9.69 o 
  11  -6   4        1.94       -0.99      7.79 o 
 -11  -5   4      137.56      202.53     27.54 o 
 -10  -5   4       49.67       65.47     15.85 o 
  -9  -5   4        0.97       -7.18      7.18 o 
  -8  -5   4       12.87        4.16      7.21 o 
  -7  -5   4      152.35      144.44     11.62 o 
  -6  -5   4      278.08      280.82     13.12 o 
  -5  -5   4      391.13      440.26      9.40 o 
  -4  -5   4     4930.36     5120.16     73.36 o 
  -3  -5   4      143.82      118.90      6.95 o 
  -2  -5   4       21.63        9.41      1.99 o 
  -1  -5   4        0.57        2.35      1.44 o 
   0  -5   4        2.87       -0.62      1.34 o 
   1  -5   4     2170.46     2131.50     23.74 o 
   2  -5   4     1592.09     1722.52     21.86 o 
   3  -5   4      185.19      175.49      6.03 o 
   4  -5   4      709.04      741.67     12.78 o 
   5  -5   4        4.58        3.02      3.08 o 
   6  -5   4     1189.39     1228.36     22.99 o 
   7  -5   4      886.11      887.15     23.18 o 
   8  -5   4      278.15      278.83     14.24 o 
   9  -5   4        2.38        7.68      6.59 o 
  10  -5   4      198.62      238.26     15.28 o 
  11  -5   4       45.70       44.57     12.73 o 
 -11  -4   4       16.93       24.59     13.66 o 
 -10  -4   4       44.93       47.56     14.24 o 
  -9  -4   4      234.91      179.00     24.29 o 
  -8  -4   4       62.84       47.96     12.14 o 
  -7  -4   4      277.93      290.95     11.05 o 
  -6  -4   4       17.13       14.17      3.86 o 
  -5  -4   4      622.08      585.44     11.38 o 
  -4  -4   4     5577.30     5692.88     63.98 o 
  -3  -4   4     4361.09     4696.07     52.77 o 
  -2  -4   4     3196.90     3273.38     70.94 o 
  -1  -4   4      229.90      226.11      5.18 o 
   0  -4   4     2850.91     2745.78     31.43 o 
   1  -4   4      203.96      203.80      4.55 o 
   2  -4   4      745.57      653.33     10.27 o 
   3  -4   4      240.11      265.31      7.12 o 
   4  -4   4       24.41       25.39      3.51 o 
   5  -4   4      909.51      981.92     16.76 o 
   6  -4   4       54.95       51.21      5.85 o 
   7  -4   4       94.29       93.80      8.81 o 
   8  -4   4      559.61      521.88     18.39 o 
   9  -4   4       25.73       20.32      7.51 o 
  10  -4   4       53.55       56.33     10.09 o 
  11  -4   4       58.41       86.43     12.04 o 
 -11  -3   4        0.52       10.90     13.58 o 
 -10  -3   4      256.73      225.35     24.36 o 
  -9  -3   4       55.55       57.49     10.18 o 
  -8  -3   4       33.55       33.88      7.05 o 
  -7  -3   4       40.39       48.49      6.96 o 
  -6  -3   4      694.73      732.50     13.19 o 
  -5  -3   4      971.43     1077.30     15.70 o 
  -4  -3   4        0.20       -0.33      2.02 o 
  -3  -3   4     1497.19     1419.72     18.64 o 
  -2  -3   4     2661.99     2512.62     31.81 o 
  -1  -3   4        8.21        7.99      1.91 o 
   0  -3   4     1286.20     1290.83     15.80 o 
   1  -3   4     5982.17     5482.76     93.91 o 
   2  -3   4      433.43      453.64      9.97 o 
   3  -3   4      521.56      497.82     11.36 o 
   4  -3   4     1636.42     1635.45     24.56 o 
   5  -3   4      156.20      172.42      7.45 o 
   6  -3   4     1815.15     1811.31     34.31 o 
   7  -3   4       10.18       11.81      4.92 o 
   8  -3   4        7.78       13.70      6.31 o 
   9  -3   4       42.84       51.52      9.11 o 
  10  -3   4       33.83       41.07      9.12 o 
  11  -3   4       56.99       63.86     26.09 o 
 -11  -2   4      109.97      110.26     35.64 o 
 -10  -2   4       29.98       20.98     10.76 o 
  -9  -2   4      148.00      141.03     14.27 o 
  -8  -2   4      294.49      252.58     16.52 o 
  -7  -2   4      111.49      108.00      8.89 o 
  -6  -2   4      156.88      152.88      5.53 o 
  -5  -2   4       31.60       38.44      4.07 o 
  -4  -2   4     1180.80     1177.48     15.56 o 
  -3  -2   4      617.60      698.98     10.70 o 
  -2  -2   4    12231.62    12071.72    137.40 o 
  -1  -2   4     2021.37     2049.70     25.30 o 
   0  -2   4     2001.35     1925.94     20.19 o 
   1  -2   4      459.11      461.86      8.29 o 
   2  -2   4      142.72      155.20      5.63 o 
   3  -2   4     4416.58     4360.63     54.08 o 
   4  -2   4      225.59      282.31      8.06 o 
   5  -2   4      260.59      298.08      9.37 o 
   6  -2   4      221.20      249.98      8.56 o 
   7  -2   4        0.01        1.50      3.85 o 
   8  -2   4       87.12      111.82     10.00 o 
   9  -2   4       39.16       61.63      9.02 o 
  10  -2   4      379.17      356.27     17.83 o 
  11  -2   4       93.89       70.25     13.52 o 
 -11  -1   4        3.75       -3.10     12.14 o 
 -10  -1   4      419.27      378.19     17.12 o 
  -9  -1   4        1.74        0.06      7.28 o 
  -8  -1   4        5.02       12.38      6.64 o 
  -7  -1   4      100.82       86.59      9.82 o 
  -6  -1   4       12.10       17.56      2.83 o 
  -5  -1   4      994.70      961.90     12.97 o 
  -4  -1   4        0.19        1.75      1.55 o 
  -3  -1   4     3782.61     3735.12     35.87 o 
  -2  -1   4     3476.53     3200.36     43.70 o 
  -1  -1   4     6274.92     6165.31     93.43 o 
   0  -1   4     3160.75     3303.21     51.48 o 
   1  -1   4     7480.03     7739.02    102.71 o 
   2  -1   4     4046.65     3946.65     63.53 o 
   3  -1   4      737.87      762.00     15.14 o 
   4  -1   4       29.57       17.59      4.00 o 
   5  -1   4     1552.14     1602.04     25.54 o 
   6  -1   4     1187.31     1225.02     20.17 o 
   7  -1   4      152.65      160.21     10.37 o 
   8  -1   4       23.44       18.03      6.39 o 
   9  -1   4      332.13      372.37     16.51 o 
  10  -1   4      245.45      243.77     18.45 o 
  11  -1   4       13.88       16.04     10.91 o 
 -11   0   4      440.94      444.32     42.85 o 
 -10   0   4      165.34      161.20     12.24 o 
  -9   0   4      697.17      643.06     28.04 o 
  -8   0   4      193.90      185.91     11.22 o 
  -7   0   4      135.44      137.84      8.43 o 
  -6   0   4       12.21        9.93      2.56 o 
  -5   0   4      194.85      164.22      5.16 o 
  -4   0   4     1588.62     1513.13     16.72 o 
  -3   0   4        8.81       12.31      2.11 o 
  -2   0   4     4494.03     4207.95     41.83 o 
  -1   0   4     4198.12     4189.85     80.60 o 
   0   0   4     1910.35     1944.06     38.47 o 
   1   0   4     1634.86     1511.69     46.92 o 
   2   0   4      954.70      930.41     19.00 o 
   3   0   4      104.42      114.88      7.26 o 
   4   0   4     1170.14     1223.12     38.56 o 
   5   0   4        2.44        1.92      3.27 o 
   6   0   4        4.25        3.71      3.96 o 
   7   0   4       65.37       64.76      8.30 o 
   8   0   4      333.74      332.86     17.33 o 
   9   0   4       59.10       65.96     17.41 o 
  10   0   4       18.29       23.72     15.40 o 
  11   0   4      273.51      310.59     21.77 o 
 -11   1   4       74.88       74.49     10.74 o 
 -10   1   4       51.64       52.87     10.46 o 
  -9   1   4       10.23       14.41      6.58 o 
  -8   1   4       25.32       18.52      6.13 o 
  -7   1   4      150.08      144.69     11.55 o 
  -6   1   4      153.80      158.32      5.90 o 
  -5   1   4      666.74      764.24     13.58 o 
  -4   1   4     1214.47     1230.99     14.68 o 
  -3   1   4      791.24      781.15      9.46 o 
  -2   1   4     3209.90     3354.29     47.25 o 
  -1   1   4    17727.02    17258.79    258.25 o 
   0   1   4      231.71      181.10      7.88 o 
   1   1   4    29191.50    32899.07   2606.97 o 
   2   1   4     3213.03     3380.44    105.03 o 
   3   1   4      814.52      832.10     15.83 o 
   4   1   4      586.71      562.06     14.30 o 
   5   1   4       54.66       60.67      8.22 o 
   6   1   4      478.11      462.17     12.56 o 
   7   1   4       33.62       36.02      6.61 o 
   8   1   4      394.04      387.98     22.24 o 
   9   1   4        2.10        3.73      7.90 o 
  10   1   4      931.84      896.48     32.40 o 
  11   1   4       99.07      123.59     16.44 o 
 -11   2   4        0.39        9.02      8.02 o 
 -10   2   4        1.14       -6.08      6.08 o 
  -9   2   4      239.34      226.51     12.66 o 
  -8   2   4      200.32      168.61     10.49 o 
  -7   2   4       15.55       12.95      5.95 o 
  -6   2   4       89.68       96.18      7.86 o 
  -5   2   4       90.00       79.39      3.79 o 
  -4   2   4      418.48      437.51      7.07 o 
  -3   2   4      827.02      847.81     12.04 o 
  -2   2   4     2613.65     2723.56     45.60 o 
  -1   2   4       56.44       55.31      3.30 o 
   0   2   4     1852.88     1805.99     30.35 o 
   1   2   4     2080.74     2058.21     45.22 o 
   2   2   4     1903.20     2149.96     69.05 o 
   3   2   4     1033.76     1197.64     65.39 o 
   4   2   4      345.59      370.21     10.47 o 
   5   2   4       46.11       62.59      5.16 o 
   6   2   4      238.40      244.93     10.86 o 
   7   2   4      185.82      170.29     12.86 o 
   8   2   4       56.77       55.99     10.14 o 
   9   2   4      480.48      516.59     23.42 o 
  10   2   4        2.98        3.81      9.31 o 
  11   2   4        2.91        9.37     10.46 o 
 -11   3   4        1.59        9.36      7.98 o 
 -10   3   4       24.44       18.69      7.56 o 
  -9   3   4        2.29       -3.38      5.47 o 
  -8   3   4      121.15      105.30      8.72 o 
  -7   3   4       36.28       27.77      6.13 o 
  -6   3   4      242.93      211.01      9.93 o 
  -5   3   4      356.35      362.72      7.96 o 
  -4   3   4        4.42        3.60      1.58 o 
  -3   3   4        4.86        6.46      1.50 o 
  -2   3   4     1616.17     1748.08     24.77 o 
  -1   3   4     1801.30     1598.66     22.22 o 
   0   3   4      641.12      570.04      9.24 o 
   1   3   4     1430.58     1409.73     34.22 o 
   2   3   4       14.49        2.13      7.48 o 
   3   3   4     1552.62     2022.75    268.94 o 
   4   3   4      615.96      872.34     36.57 o 
   5   3   4      349.79      401.01     14.52 o 
   6   3   4      133.11      118.92     16.72 o 
   7   3   4        2.40        5.87      6.89 o 
   8   3   4       63.06       73.28     10.91 o 
   9   3   4      368.22      386.16     35.06 o 
  10   3   4       19.03       20.59     10.93 o 
  11   3   4        7.25        5.81     10.73 o 
 -11   4   4       27.85       45.06      9.08 o 
 -10   4   4        6.20        7.79      7.01 o 
  -9   4   4      114.95      127.57      9.79 o 
  -8   4   4       28.23       25.59      6.23 o 
  -7   4   4       31.05       37.33      6.13 o 
  -6   4   4        7.07        7.69      4.73 o 
  -5   4   4       72.48       83.80      4.71 o 
  -4   4   4      400.31      386.26      8.01 o 
  -3   4   4       85.06       60.40      2.61 o 
  -2   4   4      364.36      362.79      8.51 o 
  -1   4   4      220.07      230.62      6.18 o 
   0   4   4     2336.99     2417.80     30.68 o 
   1   4   4       11.49       16.90      5.03 o 
   2   4   4      413.92      427.34     23.82 o 
   3   4   4      703.21      930.79     62.78 o 
   4   4   4      214.61      290.49     15.84 o 
   5   4   4      777.25      851.57     35.95 o 
   6   4   4      101.56       89.52     12.71 o 
   7   4   4      419.71      422.48     21.88 o 
   8   4   4        5.16       -7.17      7.17 o 
   9   4   4       14.59        2.68      7.92 o 
  10   4   4       45.57       46.83     17.73 o 
 -11   5   4       93.38      102.81      9.54 o 
 -10   5   4      217.90      236.45     19.05 o 
  -9   5   4       11.07       22.10      6.29 o 
  -8   5   4       33.69       31.24      6.07 o 
  -7   5   4        2.43        3.47      4.47 o 
  -6   5   4      179.99      181.65      9.54 o 
  -5   5   4        9.46        8.22      3.63 o 
  -4   5   4     1865.95     1983.48     25.41 o 
  -3   5   4      232.96      316.30      8.43 o 
  -2   5   4      386.38      393.19     10.16 o 
  -1   5   4     1113.27     1124.30     17.46 o 
   0   5   4      779.60      746.90     15.91 o 
   1   5   4       89.29       94.71     12.24 o 
   2   5   4        4.80        1.69      6.56 o 
   3   5   4     2052.61     2067.66     57.18 o 
   4   5   4      521.26      774.12     18.71 o 
   5   5   4       96.24      138.77     10.91 o 
   6   5   4      802.32     1020.88     28.76 o 
   7   5   4      116.55      131.25     12.41 o 
   8   5   4      205.56      223.18     16.07 o 
   9   5   4      560.94      553.45     24.84 o 
  10   5   4        4.53       15.89     10.95 o 
 -11   6   4       55.97       70.03     18.33 o 
 -10   6   4        0.97       12.05      9.67 o 
  -9   6   4       23.56        7.02      7.43 o 
  -8   6   4      140.58      118.70      8.66 o 
  -7   6   4       50.17       48.58      5.11 o 
  -6   6   4       87.86       86.90      9.98 o 
  -5   6   4      282.39      290.49     10.79 o 
  -4   6   4      395.37      434.74     12.33 o 
  -3   6   4       49.87       53.29      3.38 o 
  -2   6   4       23.59       41.38      3.94 o 
  -1   6   4       65.78       80.08      4.79 o 
   0   6   4     1437.78     1529.64     28.42 o 
   1   6   4        3.30        4.62      6.92 o 
   2   6   4      920.71      984.03     21.21 o 
   3   6   4      394.08      375.11     11.06 o 
   4   6   4       19.97       28.83      6.70 o 
   5   6   4      769.42      980.64     86.52 o 
   6   6   4        2.22        2.62      7.77 o 
   7   6   4       12.76       21.16     10.62 o 
   8   6   4        2.07       -5.79     14.48 o 
   9   6   4       29.99        4.05     17.25 o 
  10   6   4       38.22       -3.06     30.72 o 
 -11   7   4       79.47       40.72     15.79 o 
 -10   7   4      480.88      427.73     29.42 o 
  -9   7   4       38.94       11.58     12.72 o 
  -8   7   4        2.01       -2.44      7.17 o 
  -7   7   4        2.59        4.98      6.98 o 
  -6   7   4     1972.67     1867.72     41.69 o 
  -5   7   4       74.38       81.44      8.98 o 
  -4   7   4       25.70       33.16      4.67 o 
  -3   7   4     2989.58     3022.14     40.76 o 
  -2   7   4      994.94     1002.13     24.17 o 
  -1   7   4      845.11      947.41     18.99 o 
   0   7   4     1007.38     1089.77     22.81 o 
   1   7   4       84.18       76.85      4.06 o 
   2   7   4      184.71      225.41      8.12 o 
   3   7   4        0.38       -1.51      4.36 o 
   4   7   4     3777.23     3598.82     91.76 o 
   5   7   4      744.84      900.36    118.95 o 
   6   7   4        6.07       26.61      9.88 o 
   7   7   4        4.18       -1.43      8.89 o 
   8   7   4       20.89       14.38     11.46 o 
   9   7   4      528.70      492.97     31.70 o 
  10   7   4       50.61       64.10     18.51 o 
 -10   8   4        7.14       28.22     17.52 o 
  -9   8   4       12.76       16.88     12.34 o 
  -8   8   4       52.66       42.24     18.05 o 
  -7   8   4      367.20      370.69     23.13 o 
  -6   8   4      398.08      466.46     24.23 o 
  -5   8   4     1334.71     1263.63     58.33 o 
  -4   8   4      287.92      312.30     12.25 o 
  -3   8   4      206.30      201.23      9.87 o 
  -2   8   4      120.27      123.69      6.13 o 
  -1   8   4      232.47      218.05     10.73 o 
   0   8   4       63.81       83.39      4.09 o 
   1   8   4       11.73       11.53      3.42 o 
   2   8   4      135.24      148.52     10.53 o 
   3   8   4     2205.64     2001.44     52.17 o 
   4   8   4      765.79      671.48     44.25 o 
   5   8   4     1714.78     1634.16     49.26 o 
   6   8   4        0.96       -5.37      7.47 o 
   7   8   4      108.82      139.48     17.10 o 
   8   8   4      109.18      117.13     18.39 o 
   9   8   4       34.35       42.51     15.58 o 
 -10   9   4        0.75       30.67     14.38 o 
  -9   9   4       41.72       21.84     12.60 o 
  -8   9   4      228.27      203.73     36.78 o 
  -7   9   4      165.23      122.50     16.86 o 
  -6   9   4      197.84      174.53     17.15 o 
  -5   9   4        2.58        0.20      7.85 o 
  -4   9   4      300.83      252.39     17.54 o 
  -3   9   4      161.31      187.46     11.88 o 
  -2   9   4       43.10       58.32      5.19 o 
  -1   9   4      156.75      174.15      7.60 o 
   0   9   4      238.98      272.13     10.69 o 
   1   9   4        3.41        7.59      4.09 o 
   2   9   4       16.09        6.00      8.31 o 
   3   9   4     1720.69     1533.56     44.06 o 
   4   9   4        2.25        3.18      7.40 o 
   5   9   4      292.40      289.87     23.94 o 
   6   9   4       69.72       41.87     13.43 o 
   7   9   4       43.46       38.82     22.56 o 
   8   9   4        1.30       -3.67     11.57 o 
   9   9   4      292.53      268.85     25.94 o 
 -10  10   4       31.91       40.41     15.07 o 
  -9  10   4       66.67       74.88     20.27 o 
  -8  10   4        3.77       12.07     11.72 o 
  -7  10   4      254.78      185.42     19.92 o 
  -6  10   4      214.15      177.00     18.42 o 
  -5  10   4      204.12      191.03     23.27 o 
  -4  10   4      154.89      147.19     15.10 o 
  -3  10   4     1459.09     1340.80     33.73 o 
  -2  10   4        2.45        2.80      4.85 o 
  -1  10   4       31.45       37.50      5.35 o 
   0  10   4        2.65        6.07      4.05 o 
   1  10   4       57.03       80.84     16.27 o 
   2  10   4      393.12      356.03     29.04 o 
   3  10   4      318.41      245.87     16.90 o 
   4  10   4      156.23      182.30     16.12 o 
   5  10   4      389.64      384.51     23.41 o 
   6  10   4      126.54      176.47     68.49 o 
   7  10   4      575.92      534.69     64.92 o 
   8  10   4      146.13      127.37     19.84 o 
   9  10   4       39.81       28.84     15.30 o 
  -9  11   4        8.40       10.45     13.39 o 
  -8  11   4      342.96      364.37     39.66 o 
  -7  11   4       16.54       44.12     12.97 o 
  -6  11   4        4.70        7.96     10.05 o 
  -5  11   4       62.58       50.00     11.65 o 
  -4  11   4        9.97       -4.20      6.94 o 
  -3  11   4       40.79       49.16      9.05 o 
  -2  11   4        2.19       -5.18      5.18 o 
  -1  11   4      644.20      647.42     21.74 o 
   0  11   4      649.80      556.17     25.70 o 
   1  11   4        6.92        5.65     10.30 o 
   2  11   4     1020.35     1044.69     53.21 o 
   3  11   4      505.70      547.98     37.44 o 
   4  11   4       64.26       66.87     18.67 o 
   5  11   4       55.10       39.48     15.98 o 
   6  11   4       50.23       47.72     21.24 o 
   7  11   4        0.66       -9.13     10.59 o 
   8  11   4       32.79       21.51     16.32 o 
  -9  12   4       49.60       34.08     32.59 o 
  -8  12   4       32.93       29.34     13.41 o 
  -7  12   4        2.65       -4.48      9.09 o 
  -6  12   4       12.25        7.63      9.12 o 
  -5  12   4        0.13        0.32      9.54 o 
  -4  12   4        3.14       -2.57      9.02 o 
  -3  12   4      233.15      211.77     14.67 o 
  -2  12   4      351.16      349.78     16.69 o 
  -1  12   4      258.92      266.60     20.00 o 
   0  12   4        3.98        1.10      6.69 o 
   1  12   4      136.24      134.28     23.27 o 
   2  12   4      387.23      317.25     30.66 o 
   3  12   4      105.35      131.90     22.51 o 
   4  12   4        2.93       21.07     14.22 o 
   5  12   4       31.37       42.13     18.14 o 
   6  12   4       71.01       78.97     21.91 o 
   7  12   4        0.19       17.22     16.90 o 
   8  12   4      276.95      246.50     34.19 o 
  -8  13   4      209.45      200.58     36.08 o 
  -7  13   4      133.62      146.78     20.50 o 
  -6  13   4      231.98      226.16     22.07 o 
  -5  13   4       46.94       47.10     12.69 o 
  -4  13   4       84.30       67.00     21.21 o 
  -3  13   4      156.73      156.90     13.85 o 
  -2  13   4        1.64        4.91      6.46 o 
  -1  13   4       30.81       16.95      9.73 o 
   0  13   4       84.36       78.52     13.73 o 
   1  13   4      327.51      275.81     22.02 o 
   2  13   4      336.52      335.74     33.06 o 
   3  13   4      122.73       90.15     20.99 o 
   4  13   4        0.19        0.07     11.86 o 
   5  13   4      101.46       96.61     22.37 o 
   6  13   4        5.24        7.62     14.68 o 
   7  13   4       40.26       29.15     19.02 o 
  -8  14   4      102.80       68.44     20.45 o 
  -7  14   4        4.67       16.56     13.36 o 
  -6  14   4        1.09       31.69     12.27 o 
  -5  14   4       50.81       30.70     11.31 o 
  -4  14   4       15.65       15.17      9.96 o 
  -3  14   4       37.68       22.75     10.15 o 
  -2  14   4      555.36      558.30     29.22 o 
  -1  14   4        3.75      -10.94     10.94 o 
   0  14   4      144.22      111.36     28.44 o 
   1  14   4       16.38       16.48     10.13 o 
   2  14   4        0.03       -7.19      7.19 o 
   3  14   4       26.00       33.17     16.37 o 
   4  14   4        5.56        2.19     12.67 o 
   5  14   4      148.62      187.12     29.60 o 
   6  14   4       58.71       82.50     22.72 o 
  -7  15   4       64.89       69.62     17.56 o 
  -6  15   4      209.95      204.74     23.02 o 
  -5  15   4      380.61      374.80     32.09 o 
  -4  15   4      138.05      128.98     17.05 o 
  -3  15   4       89.42       77.06     21.17 o 
  -2  15   4      259.33      252.57     23.37 o 
  -1  15   4       74.48       69.07     14.81 o 
   0  15   4       63.57       57.92     13.42 o 
   1  15   4       19.66       15.25     19.81 o 
   2  15   4      109.11      114.75     18.06 o 
   3  15   4        3.62        0.25     13.62 o 
   4  15   4        0.28        2.51     15.10 o 
   5  15   4       16.20       28.55     18.77 o 
  -6  16   4        7.65       13.20     12.68 o 
  -5  16   4        0.47       40.16     13.61 o 
  -4  16   4       24.78       26.43     18.31 o 
  -3  16   4       49.84       67.25     21.35 o 
  -2  16   4       33.40       46.15     25.11 o 
  -1  16   4      158.85      159.68     19.93 o 
   0  16   4      113.48      127.58     37.07 o 
   1  16   4        0.15       16.14     18.79 o 
   2  16   4       22.12        9.14     11.92 o 
   3  16   4        2.39       -0.44     10.41 o 
   4  16   4       96.75      140.61     29.29 o 
  -5  17   4       80.23       53.32     23.43 o 
  -4  17   4      105.00      129.85     28.86 o 
  -3  17   4        3.11       17.64     15.28 o 
  -2  17   4       19.82       10.36     11.70 o 
  -1  17   4        8.35       29.92     13.97 o 
   0  17   4       11.97       19.70     12.14 o 
   1  17   4       70.67       79.87     17.09 o 
   2  17   4        8.77        5.51     12.21 o 
   3  17   4      370.37      418.61     32.39 o 
  -3  18   4       42.60       38.21     21.42 o 
  -2  18   4      223.52      251.82     37.40 o 
  -1  18   4       96.34      121.35     21.06 o 
   0  18   4       27.14       22.39     13.67 o 
   1  18   4      128.07      118.01     20.41 o 
   0 -19   5        0.23        2.61     16.20 o 
   1 -19   5       94.63      109.56     26.46 o 
   2 -19   5       44.23       60.62     22.72 o 
   3 -19   5        3.79       12.98     17.96 o 
   0 -18   5        0.44       15.53      9.03 o 
   1 -18   5       16.50       23.82     12.58 o 
   2 -18   5       49.25       67.55     10.85 o 
   3 -18   5       15.38       13.16     18.07 o 
   4 -18   5      145.92      149.35     20.75 o 
   5 -18   5      356.28      433.44     30.75 o 
  -1 -17   5      751.14      842.72     36.35 o 
   0 -17   5      192.80      203.56     29.64 o 
   1 -17   5       20.38       29.27      8.37 o 
   2 -17   5        2.73       18.67     10.43 o 
   3 -17   5       27.20       28.68      7.68 o 
   4 -17   5       13.67       13.39     10.78 o 
   5 -17   5        1.25       -1.31      6.79 o 
   6 -17   5        1.05       18.29     12.91 o 
  -2 -16   5      193.17      163.63     41.81 o 
  -1 -16   5        0.13       -9.43     10.39 o 
   0 -16   5      215.02      196.79     27.38 o 
   1 -16   5       70.05       94.67     20.57 o 
   2 -16   5       92.54      123.12     10.83 o 
   3 -16   5        9.09       18.37      6.96 o 
   4 -16   5      104.27      114.23     10.94 o 
   5 -16   5        0.51        6.79      7.02 o 
   6 -16   5        1.59        8.21      7.53 o 
   7 -16   5        3.41        3.10      7.55 o 
  -2 -15   5        0.15       -5.52      6.88 o 
  -1 -15   5        2.42       -3.07      7.44 o 
   0 -15   5      117.18      135.04     15.65 o 
   1 -15   5      270.68      273.95     19.44 o 
   2 -15   5      772.03      804.88     32.69 o 
   3 -15   5        0.24        2.71      5.79 o 
   4 -15   5        4.33       15.03      6.94 o 
   5 -15   5        4.16       11.58      7.27 o 
   6 -15   5       12.98       43.44     17.70 o 
   7 -15   5       16.16       32.81     11.27 o 
   8 -15   5        0.31       10.06      8.50 o 
  -7 -14   5       12.80       27.20     20.47 o 
  -6 -14   5        5.82       17.68     18.42 o 
  -5 -14   5       54.59       40.30     18.21 o 
  -4 -14   5      284.83      284.08     30.38 o 
  -3 -14   5       31.44       50.02      9.24 o 
  -2 -14   5        9.13        8.87      6.13 o 
  -1 -14   5       94.42      111.11     11.18 o 
   0 -14   5     1029.91      987.61     26.07 o 
   1 -14   5       13.17       -1.80      6.06 o 
   2 -14   5       43.26       49.23     10.50 o 
   3 -14   5      163.73      190.10     12.69 o 
   4 -14   5       22.93       21.88      7.41 o 
   5 -14   5      101.47      102.80     10.90 o 
   6 -14   5      102.70      103.92     11.51 o 
   7 -14   5        0.11        9.78      8.09 o 
   8 -14   5       35.37       34.45      9.96 o 
  -8 -13   5       58.79       71.98     24.70 o 
  -7 -13   5        9.16        5.12     18.60 o 
  -6 -13   5       24.85       17.43     17.85 o 
  -5 -13   5       85.24       73.32     20.50 o 
  -4 -13   5        5.64        7.41      8.52 o 
  -3 -13   5      981.69      968.96     28.05 o 
  -2 -13   5       11.35        6.34      6.03 o 
  -1 -13   5     1717.06     1552.38     73.48 o 
   0 -13   5     2076.13     2001.34     37.34 o 
   1 -13   5     1925.36     1910.55     42.00 o 
   2 -13   5     1222.82     1160.29     34.38 o 
   3 -13   5      160.49      163.82     13.49 o 
   4 -13   5      410.88      380.93     14.67 o 
   5 -13   5       53.30       47.19      8.91 o 
   6 -13   5        8.71        7.84      7.33 o 
   7 -13   5      276.63      309.06     17.87 o 
   8 -13   5       16.43       12.02      8.76 o 
   9 -13   5        5.62       11.63     10.28 o 
  -8 -12   5        0.01        0.15     14.45 o 
  -7 -12   5        3.79        6.15     14.27 o 
  -6 -12   5       92.79       89.45     16.06 o 
  -5 -12   5       95.96      113.49     17.03 o 
  -4 -12   5       99.64       72.50     10.54 o 
  -3 -12   5       59.65       74.00      9.25 o 
  -2 -12   5       89.62       91.97      9.40 o 
  -1 -12   5     2945.42     2958.67     55.38 o 
   0 -12   5        0.55       13.67      4.14 o 
   1 -12   5      322.45      276.64     11.07 o 
   2 -12   5       49.75       32.19      5.31 o 
   3 -12   5       49.04       63.06      7.73 o 
   4 -12   5       22.10       18.10      7.79 o 
   5 -12   5        3.38       12.96     10.21 o 
   6 -12   5       52.99       39.48     10.10 o 
   7 -12   5       76.36       60.42      9.94 o 
   8 -12   5       17.28        1.95      7.98 o 
   9 -12   5      151.35      168.51     17.55 o 
  -9 -11   5      108.95      130.00     21.10 o 
  -8 -11   5      102.38       99.87     18.09 o 
  -7 -11   5      415.49      434.71     26.75 o 
  -6 -11   5      402.83      396.61     24.57 o 
  -5 -11   5        8.45       10.56      7.12 o 
  -4 -11   5       88.66       89.52      9.65 o 
  -3 -11   5      508.24      508.86     17.97 o 
  -2 -11   5      389.61      413.68     11.93 o 
  -1 -11   5      162.65      145.80      7.84 o 
   0 -11   5     2778.40     2770.32     39.48 o 
   1 -11   5       49.46       36.77      5.25 o 
   2 -11   5      498.28      490.23     12.25 o 
   3 -11   5     1559.63     1589.94     29.51 o 
   4 -11   5        6.41        4.87      5.22 o 
   5 -11   5        9.14        7.18      5.60 o 
   6 -11   5      489.23      464.26     19.29 o 
   7 -11   5        0.02        6.13      6.69 o 
   8 -11   5       13.56       12.35      7.95 o 
   9 -11   5        2.58        4.81      8.59 o 
  10 -11   5       17.53       12.02     10.67 o 
  -9 -10   5       15.44       25.22     16.60 o 
  -8 -10   5      128.51      139.20     34.90 o 
  -7 -10   5        1.05       10.50     11.25 o 
  -6 -10   5      252.18      214.61     18.74 o 
  -5 -10   5       78.60       74.71      9.79 o 
  -4 -10   5       41.75       57.82     14.63 o 
  -3 -10   5      160.75      191.78      9.53 o 
  -2 -10   5       19.83       24.76      3.68 o 
  -1 -10   5       41.06       45.16      4.32 o 
   0 -10   5     1534.32     1580.84     25.06 o 
   1 -10   5       68.76       84.02      5.48 o 
   2 -10   5       80.88       86.96      7.82 o 
   3 -10   5      567.85      567.82     15.13 o 
   4 -10   5      248.11      261.06     20.41 o 
   5 -10   5      389.42      347.89     16.32 o 
   6 -10   5       18.88       18.31      7.60 o 
   7 -10   5        5.05        5.06      7.16 o 
   8 -10   5      195.90      225.47     31.82 o 
   9 -10   5       33.31       16.61      8.93 o 
  10 -10   5       10.52       12.61      9.90 o 
 -10  -9   5        0.26        2.10     13.83 o 
  -9  -9   5        1.86        5.70     12.39 o 
  -8  -9   5      303.92      285.92     22.96 o 
  -7  -9   5       21.85        7.77     10.42 o 
  -6  -9   5      566.51      481.05     19.48 o 
  -5  -9   5      362.64      379.69     16.44 o 
  -4  -9   5       98.97       71.80      8.99 o 
  -3  -9   5      134.29      125.75      5.73 o 
  -2  -9   5      661.46      728.11     11.69 o 
  -1  -9   5      130.06      145.92      5.53 o 
   0  -9   5      602.68      592.57     11.04 o 
   1  -9   5      229.79      217.45      6.52 o 
   2  -9   5      175.91      159.62      6.91 o 
   3  -9   5       93.30       82.50      4.96 o 
   4  -9   5      308.85      311.44      9.16 o 
   5  -9   5      491.47      470.30     15.31 o 
   6  -9   5      178.42      167.06     12.43 o 
   7  -9   5       11.99       28.57     10.69 o 
   8  -9   5        4.91        3.21      7.64 o 
   9  -9   5       57.85       29.07      9.66 o 
  10  -9   5      256.52      261.34     18.95 o 
 -10  -8   5       53.32       58.04     16.73 o 
  -9  -8   5       52.68       68.83     15.90 o 
  -8  -8   5       37.20       37.10     12.90 o 
  -7  -8   5      122.36      155.78     33.43 o 
  -6  -8   5      135.46      174.16     12.62 o 
  -5  -8   5      524.96      425.27     42.33 o 
  -4  -8   5       33.41       34.54      4.80 o 
  -3  -8   5      699.02      737.98     12.56 o 
  -2  -8   5       23.25       32.86      3.23 o 
  -1  -8   5      115.31       95.24      3.96 o 
   0  -8   5      230.63      230.63      6.34 o 
   1  -8   5       75.81       59.99      5.11 o 
   2  -8   5      555.72      606.31     11.28 o 
   3  -8   5       65.78       63.37      4.48 o 
   4  -8   5        6.88        3.46      3.11 o 
   5  -8   5       71.30       70.00      7.38 o 
   6  -8   5      201.25      191.58     11.04 o 
   7  -8   5      121.75      120.80     10.07 o 
   8  -8   5       81.51       77.08     10.92 o 
   9  -8   5        0.19       -6.39      6.39 o 
  10  -8   5      134.41      133.22     14.93 o 
 -10  -7   5      236.10      185.72     22.58 o 
  -9  -7   5        2.28       11.60     25.55 o 
  -8  -7   5      350.31      363.17     29.52 o 
  -7  -7   5        0.42        5.57      6.62 o 
  -6  -7   5      388.41      393.14     16.87 o 
  -5  -7   5        6.41        9.99      4.24 o 
  -4  -7   5      197.56      200.59      7.90 o 
  -3  -7   5      274.70      320.43      8.39 o 
  -2  -7   5      904.83     1025.86     14.54 o 
  -1  -7   5      411.55      417.25      7.48 o 
   0  -7   5     3018.90     3216.23     32.99 o 
   1  -7   5       67.54       51.84      3.60 o 
   2  -7   5      693.21      734.73     12.38 o 
   3  -7   5       50.86       56.05      3.87 o 
   4  -7   5       30.00       26.75      3.81 o 
   5  -7   5       44.13       31.65      4.98 o 
   6  -7   5       88.78       85.40     10.80 o 
   7  -7   5      459.58      430.62     23.50 o 
   8  -7   5       30.71       32.36      7.79 o 
   9  -7   5        0.48        2.17      6.69 o 
  10  -7   5      182.62      179.59     14.28 o 
  11  -7   5        3.39        6.68      8.68 o 
 -10  -6   5      129.33      107.68     18.41 o 
  -9  -6   5       80.06       86.51     15.75 o 
  -8  -6   5       70.68       67.59     17.85 o 
  -7  -6   5      128.42      144.25     11.95 o 
  -6  -6   5       30.67       48.42      5.04 o 
  -5  -6   5      115.34      112.26      5.88 o 
  -4  -6   5      104.49      116.64      5.38 o 
  -3  -6   5       53.62       51.23      6.27 o 
  -2  -6   5      951.33      952.46     14.61 o 
  -1  -6   5       13.16       23.31      2.24 o 
   0  -6   5      985.84     1000.20     13.41 o 
   1  -6   5      603.61      551.86     10.38 o 
   2  -6   5     1228.98     1290.29     17.98 o 
   3  -6   5        7.94       12.56      2.70 o 
   4  -6   5      125.40      134.39      5.63 o 
   5  -6   5       18.57       15.05      4.23 o 
   6  -6   5      531.74      514.08     15.55 o 
   7  -6   5      169.59      171.92     11.12 o 
   8  -6   5      312.01      339.14     23.88 o 
   9  -6   5      211.25      217.52     14.00 o 
  10  -6   5        4.06        5.89      7.52 o 
  11  -6   5       84.63      100.48     13.46 o 
 -11  -5   5      160.65      189.31     22.42 o 
 -10  -5   5      156.32      123.96     18.10 o 
  -9  -5   5        8.54      -12.95     12.95 o 
  -8  -5   5     1487.27     1345.01     35.74 o 
  -7  -5   5      641.82      624.35     16.02 o 
  -6  -5   5     1872.38     1849.21     26.96 o 
  -5  -5   5        1.60        4.55      2.87 o 
  -4  -5   5      536.13      540.32     11.60 o 
  -3  -5   5      471.96      421.39      8.57 o 
  -2  -5   5       26.85       44.23      2.93 o 
  -1  -5   5      626.79      665.84      9.69 o 
   0  -5   5      606.65      660.10     10.81 o 
   1  -5   5     3034.82     3153.85     40.01 o 
   2  -5   5     1317.31     1443.94     26.94 o 
   3  -5   5     4463.67     4911.38     60.92 o 
   4  -5   5        7.10       17.54      3.51 o 
   5  -5   5      197.35      188.74      7.31 o 
   6  -5   5       51.59       46.01      5.85 o 
   7  -5   5       39.33       36.50      7.31 o 
   8  -5   5      442.34      429.69     17.31 o 
   9  -5   5       17.98       31.86      7.76 o 
  10  -5   5       21.72       44.53      9.37 o 
  11  -5   5        8.72       16.20      8.76 o 
 -11  -4   5      249.29      280.33     31.23 o 
 -10  -4   5       30.50        7.69     11.25 o 
  -9  -4   5        7.06        5.71     10.28 o 
  -8  -4   5        9.01       -2.49      5.51 o 
  -7  -4   5      155.20      158.75      8.70 o 
  -6  -4   5       24.03       22.82      4.17 o 
  -5  -4   5      192.53      198.41      6.36 o 
  -4  -4   5      884.29      895.18     19.11 o 
  -3  -4   5      662.14      701.38     11.39 o 
  -2  -4   5       82.21       84.33      3.49 o 
  -1  -4   5      120.81      129.59      4.08 o 
   0  -4   5     2153.95     2092.76     22.84 o 
   1  -4   5      610.44      640.22      9.79 o 
   2  -4   5      638.59      682.60     11.81 o 
   3  -4   5      577.77      587.10     13.14 o 
   4  -4   5      417.91      459.58     10.85 o 
   5  -4   5       78.82       84.83      5.36 o 
   6  -4   5      181.63      200.54     10.94 o 
   7  -4   5      482.79      473.13     14.12 o 
   8  -4   5       57.38       49.99      9.46 o 
   9  -4   5       54.62       63.56      9.95 o 
  10  -4   5       21.75        9.84      7.94 o 
  11  -4   5        1.59        8.35     10.12 o 
 -11  -3   5        5.80       34.05     17.22 o 
 -10  -3   5        1.24        2.79     10.40 o 
  -9  -3   5        0.00       -3.50      7.17 o 
  -8  -3   5      147.06      152.69     10.59 o 
  -7  -3   5        6.72        4.08      4.65 o 
  -6  -3   5      934.31      941.84     15.21 o 
  -5  -3   5      686.44      737.70     13.94 o 
  -4  -3   5      972.38      992.08     15.02 o 
  -3  -3   5        1.94        3.28      1.78 o 
  -2  -3   5      426.77      378.10      8.92 o 
  -1  -3   5     3004.69     2914.57     32.68 o 
   0  -3   5     1788.00     1693.43     18.70 o 
   1  -3   5       24.98       27.74      2.16 o 
   2  -3   5        3.05       -1.96      1.96 o 
   3  -3   5       16.04       14.71      4.36 o 
   4  -3   5       36.40       59.12      5.53 o 
   5  -3   5      516.18      473.04     11.03 o 
   6  -3   5        2.37        7.83      4.32 o 
   7  -3   5       76.81       72.26      8.36 o 
   8  -3   5      264.71      289.65     14.46 o 
   9  -3   5       60.65       45.11     10.72 o 
  10  -3   5        1.37       13.47     13.33 o 
  11  -3   5        0.04        5.81     10.55 o 
 -11  -2   5       77.29       45.77     13.56 o 
 -10  -2   5       47.17       53.36     21.21 o 
  -9  -2   5        2.72        1.92      6.05 o 
  -8  -2   5      200.46      196.28     11.39 o 
  -7  -2   5      157.45      108.62      7.74 o 
  -6  -2   5       16.60       18.74      3.25 o 
  -5  -2   5     2309.31     2275.04     24.98 o 
  -4  -2   5     3470.14     3774.26     37.40 o 
  -3  -2   5     1197.89     1217.58     14.55 o 
  -2  -2   5      185.19      231.82      4.29 o 
  -1  -2   5     4207.83     4216.86     56.05 o 
   0  -2   5        0.02       -1.58      1.58 o 
   1  -2   5      133.48      120.17      5.17 o 
   2  -2   5     1166.64     1132.16     18.95 o 
   3  -2   5      301.65      287.72     10.77 o 
   4  -2   5     2077.51     2069.15     29.68 o 
   5  -2   5      218.40      233.38      7.84 o 
   6  -2   5      111.88      135.74      7.60 o 
   7  -2   5       39.64       33.55      7.46 o 
   8  -2   5      126.39      137.36     11.42 o 
   9  -2   5      308.84      328.72     27.32 o 
  10  -2   5       58.58       72.22     22.29 o 
  11  -2   5       35.98       34.36     12.03 o 
 -11  -1   5        6.43       23.09     12.14 o 
 -10  -1   5       26.28       21.01      7.82 o 
  -9  -1   5       37.86       42.04      8.16 o 
  -8  -1   5        8.56       10.63      5.83 o 
  -7  -1   5      342.27      349.55     13.53 o 
  -6  -1   5       50.28       36.46      5.18 o 
  -5  -1   5     1128.62     1041.46     13.36 o 
  -4  -1   5        1.21        2.90      1.32 o 
  -3  -1   5      707.83      807.45     13.05 o 
  -2  -1   5     8822.34     9334.06    120.42 o 
  -1  -1   5     6769.30     6592.84    124.76 o 
   0  -1   5    11678.19    11302.77    146.50 o 
   1  -1   5     3396.04     3334.96     47.11 o 
   2  -1   5     1755.38     1662.81     30.47 o 
   3  -1   5      695.44      728.69     14.91 o 
   4  -1   5      163.67      202.94      8.38 o 
   5  -1   5      599.82      568.79     20.08 o 
   6  -1   5       37.42       41.09      4.78 o 
   7  -1   5       47.97       57.56      7.96 o 
   8  -1   5        2.80       17.88      6.43 o 
   9  -1   5       93.33       86.20     15.93 o 
  10  -1   5       66.71       84.05     13.44 o 
  11  -1   5      236.97      260.22     20.40 o 
 -11   0   5        0.70       -7.53      8.67 o 
 -10   0   5        1.61       -5.27      6.45 o 
  -9   0   5       67.81       61.66     10.64 o 
  -8   0   5      160.64      141.01     11.63 o 
  -7   0   5       76.95       81.49      6.85 o 
  -6   0   5     1233.55     1191.31     19.49 o 
  -5   0   5        2.46        7.19      3.00 o 
  -4   0   5     3472.84     3176.38     37.84 o 
  -3   0   5        5.50        2.89      1.31 o 
  -2   0   5      198.80      175.50      6.82 o 
  -1   0   5     2278.13     2280.05     38.67 o 
   0   0   5      509.06      517.44      8.69 o 
   1   0   5    12368.79    12339.42    162.17 o 
   2   0   5      139.22      209.85      7.96 o 
   3   0   5     1390.84     1436.08     24.05 o 
   4   0   5     3025.96     3104.34     46.88 o 
   5   0   5      560.46      650.09     16.36 o 
   6   0   5     1073.80     1060.17     23.65 o 
   7   0   5       93.73      101.76      8.81 o 
   8   0   5      263.61      247.45     21.44 o 
   9   0   5      235.47      247.37     17.20 o 
  10   0   5       41.83       18.93      9.88 o 
  11   0   5       13.95       36.50     12.40 o 
 -11   1   5       56.38       76.84     12.15 o 
 -10   1   5        6.77       12.17      7.06 o 
  -9   1   5       86.93      113.26     10.07 o 
  -8   1   5      322.47      274.92     12.60 o 
  -7   1   5        0.97       -1.27      4.34 o 
  -6   1   5     1308.48     1257.46     20.15 o 
  -5   1   5      333.01      360.63      7.80 o 
  -4   1   5      286.53      392.09      6.57 o 
  -3   1   5     6822.37     6828.68     73.61 o 
  -2   1   5       10.67       20.88      2.75 o 
  -1   1   5      983.16      987.75     40.11 o 
   0   1   5      198.59      167.59      5.79 o 
   1   1   5      425.62      536.28     11.93 o 
   2   1   5    10335.50    10858.77    412.62 o 
   3   1   5      217.15      245.72      7.79 o 
   4   1   5      730.89      670.18     15.04 o 
   5   1   5      543.19      507.56     14.01 o 
   6   1   5       25.81       24.31      5.69 o 
   7   1   5      446.77      433.49     15.12 o 
   8   1   5      575.18      553.65     27.85 o 
   9   1   5        5.13        5.76      7.92 o 
  10   1   5      217.56      249.60     19.13 o 
  11   1   5       22.02       36.48     12.02 o 
 -11   2   5       35.05       39.36     12.97 o 
 -10   2   5       63.55       60.25      9.15 o 
  -9   2   5        5.26        2.94      6.72 o 
  -8   2   5       33.48       40.45      6.87 o 
  -7   2   5      146.27      141.68      7.79 o 
  -6   2   5      251.96      250.08      8.82 o 
  -5   2   5      874.88      935.45     12.57 o 
  -4   2   5       34.59       28.03      2.18 o 
  -3   2   5     3756.79     4035.66     58.09 o 
  -2   2   5     6785.52     6786.58     91.08 o 
  -1   2   5      175.85      187.68     10.45 o 
   0   2   5      134.53      129.53      5.99 o 
   1   2   5      135.18      106.42      7.94 o 
   2   2   5     3208.70     3518.52    105.64 o 
   3   2   5      302.60      349.75     22.92 o 
   4   2   5      655.13      635.69     37.04 o 
   5   2   5      417.88      431.11     11.25 o 
   6   2   5      847.27      816.98     19.93 o 
   7   2   5       55.46       62.81      9.54 o 
   8   2   5        0.29        5.37      7.39 o 
   9   2   5       77.79       83.97     12.32 o 
  10   2   5        0.76       -7.51      9.33 o 
  11   2   5        9.60        3.26     10.37 o 
 -11   3   5       16.86       18.61     10.73 o 
 -10   3   5       37.75       21.27      7.22 o 
  -9   3   5        7.77       18.92      6.45 o 
  -8   3   5      502.62      412.01     14.41 o 
  -7   3   5      346.73      297.77     17.77 o 
  -6   3   5       32.08       37.90      4.57 o 
  -5   3   5        1.41        1.55      1.84 o 
  -4   3   5     1365.40     1298.24     18.18 o 
  -3   3   5      212.63      216.92     16.87 o 
  -2   3   5     1244.62     1266.36     19.44 o 
  -1   3   5        3.97       11.00      2.11 o 
   0   3   5       74.53       76.22      4.01 o 
   1   3   5     1903.58     1853.94     43.08 o 
   2   3   5      673.17      695.91     22.64 o 
   3   3   5        0.33       -3.90      3.90 o 
   4   3   5      537.20      625.98     60.98 o 
   5   3   5      111.97      125.97      6.59 o 
   6   3   5     1025.98      991.57     27.85 o 
   7   3   5      376.02      349.42     18.49 o 
   8   3   5      520.98      455.10     20.96 o 
   9   3   5      137.20      126.67     23.75 o 
  10   3   5       68.63       69.42     13.29 o 
  11   3   5        5.22       12.22     11.92 o 
 -11   4   5        1.47       13.47     11.37 o 
 -10   4   5        0.19        1.89      6.13 o 
  -9   4   5       12.90        6.48      6.51 o 
  -8   4   5      358.46      330.46     12.73 o 
  -7   4   5      526.93      474.38     13.75 o 
  -6   4   5      477.27      489.52     11.34 o 
  -5   4   5      990.43     1034.02     19.88 o 
  -4   4   5       61.07       68.24      3.96 o 
  -3   4   5        6.80       10.77      3.38 o 
  -2   4   5      858.54      864.85     15.05 o 
  -1   4   5      141.14      177.48      6.40 o 
   0   4   5        3.60        1.18      1.37 o 
   1   4   5       27.69       37.61      6.25 o 
   2   4   5     2776.88     2782.95     62.86 o 
   3   4   5      342.23      381.71     46.35 o 
   4   4   5       81.84       97.55      8.23 o 
   5   4   5      361.05      489.40     73.89 o 
   6   4   5      865.79      878.45     35.74 o 
   7   4   5      328.28      347.41     18.15 o 
   8   4   5      367.20      352.14     19.11 o 
   9   4   5       54.08       26.72     12.60 o 
  10   4   5        8.54       25.21     11.01 o 
 -11   5   5      126.66      137.19     16.71 o 
 -10   5   5        0.98        1.03      9.15 o 
  -9   5   5        9.14       11.01      6.64 o 
  -8   5   5        8.93       12.46      6.30 o 
  -7   5   5        0.01       -5.79      5.95 o 
  -6   5   5      150.05      172.78     10.91 o 
  -5   5   5      208.50      200.39      7.51 o 
  -4   5   5       75.68       68.81      5.16 o 
  -3   5   5       44.02       56.76      5.83 o 
  -2   5   5     1439.06     1569.96     23.89 o 
  -1   5   5      312.19      331.81      7.41 o 
   0   5   5      466.90      558.20     13.65 o 
   1   5   5       50.23       70.96     11.68 o 
   2   5   5       81.17      133.87     15.74 o 
   3   5   5     2026.61     2056.15     83.34 o 
   4   5   5     1459.63     1876.27     38.24 o 
   5   5   5       25.77       18.32      7.00 o 
   6   5   5       62.38       58.84     12.01 o 
   7   5   5        2.70        8.36      8.75 o 
   8   5   5       24.30       15.96     11.13 o 
   9   5   5      117.08      102.57     18.48 o 
  10   5   5      336.50      288.89     28.04 o 
 -11   6   5      300.12      266.11     25.44 o 
 -10   6   5       78.13       62.88     12.79 o 
  -9   6   5     1039.67     1037.50     45.26 o 
  -8   6   5      597.89      542.91     27.68 o 
  -7   6   5      260.88      263.30     15.30 o 
  -6   6   5      105.20       99.61     10.42 o 
  -5   6   5        3.07        2.90      3.31 o 
  -4   6   5       45.98       39.26      3.51 o 
  -3   6   5       49.69       50.46      5.19 o 
  -2   6   5       22.68       41.38      3.71 o 
  -1   6   5       17.24       12.03      3.11 o 
   0   6   5     2392.74     2567.80     43.86 o 
   1   6   5     1246.99     1240.07     29.31 o 
   2   6   5     3165.35     3087.55    101.06 o 
   3   6   5      193.40      224.10      8.62 o 
   4   6   5       18.93       20.24     12.42 o 
   5   6   5      341.28      420.96     22.36 o 
   6   6   5      114.19      190.60     18.88 o 
   7   6   5       79.84      104.51     15.59 o 
   8   6   5        2.10        3.65      9.56 o 
   9   6   5       12.75       -3.67     10.84 o 
  10   6   5       39.81       48.73     37.10 o 
 -11   7   5      168.81      172.45     22.65 o 
 -10   7   5       10.89       27.03     13.18 o 
  -9   7   5      189.02      169.76     19.97 o 
  -8   7   5      179.78      171.18     27.61 o 
  -7   7   5        0.01       -3.65      6.67 o 
  -6   7   5      451.01      430.13     39.95 o 
  -5   7   5      134.23      117.50     10.03 o 
  -4   7   5       97.45       79.88      6.15 o 
  -3   7   5     1809.47     1906.58     28.22 o 
  -2   7   5       65.07       70.96      8.57 o 
  -1   7   5      111.35      139.37      9.69 o 
   0   7   5      147.88      140.86     10.24 o 
   1   7   5      788.68      692.37     36.34 o 
   2   7   5       85.22       58.47     12.58 o 
   3   7   5      125.84      116.55      8.10 o 
   4   7   5      828.67      794.42     30.22 o 
   5   7   5      282.31      297.91     22.78 o 
   6   7   5      171.16      228.70     18.70 o 
   7   7   5        7.55       12.76     13.41 o 
   8   7   5       44.62       53.80     14.82 o 
   9   7   5       46.81       79.02     18.18 o 
  10   7   5        0.42        0.19     13.47 o 
 -10   8   5        3.09       -8.52     14.31 o 
  -9   8   5      388.65      439.17     28.45 o 
  -8   8   5       95.96      117.14     28.60 o 
  -7   8   5      352.56      339.39     23.12 o 
  -6   8   5        1.86        8.48      9.12 o 
  -5   8   5       37.04       44.16     10.64 o 
  -4   8   5      848.64      833.70     21.28 o 
  -3   8   5        6.97        7.08      4.98 o 
  -2   8   5       30.32       45.76      6.95 o 
  -1   8   5       11.77       13.70      4.54 o 
   0   8   5       15.56       23.41      4.57 o 
   1   8   5       12.02       17.89      3.57 o 
   2   8   5       69.23       64.14      6.08 o 
   3   8   5       39.03       30.52     13.20 o 
   4   8   5      623.38      612.47     26.53 o 
   5   8   5       23.37       28.20     11.13 o 
   6   8   5      214.34      205.85     18.87 o 
   7   8   5      170.84      182.27     22.48 o 
   8   8   5      243.11      310.03     25.26 o 
   9   8   5       53.94       83.98     18.59 o 
 -10   9   5        0.30       13.41     13.50 o 
  -9   9   5      129.17      163.74     20.55 o 
  -8   9   5      187.75      226.05     21.71 o 
  -7   9   5      333.51      253.16     21.04 o 
  -6   9   5      204.34      174.26     27.68 o 
  -5   9   5       43.85       30.02     10.31 o 
  -4   9   5       36.16       41.11      9.99 o 
  -3   9   5      375.82      361.01     11.62 o 
  -2   9   5      261.54      246.53      8.76 o 
  -1   9   5       77.87       75.80      7.09 o 
   0   9   5      203.42      199.94      8.12 o 
   1   9   5       12.86       17.57      4.37 o 
   2   9   5      223.05      244.31     21.49 o 
   3   9   5       47.46       47.23     10.20 o 
   4   9   5       14.16       22.71      9.77 o 
   5   9   5       71.81       86.91     19.94 o 
   6   9   5       17.25       20.78     10.35 o 
   7   9   5      637.34      756.23     89.45 o 
   8   9   5      125.53      182.72     21.70 o 
   9   9   5        6.09       11.65     13.73 o 
 -10  10   5       22.21       38.03     18.07 o 
  -9  10   5       14.35       16.76     13.21 o 
  -8  10   5      675.67      699.12     35.02 o 
  -7  10   5      319.39      322.77     23.94 o 
  -6  10   5      859.04      779.01     56.33 o 
  -5  10   5      320.31      299.77     22.41 o 
  -4  10   5       44.64       34.24      9.97 o 
  -3  10   5      275.75      249.52     19.66 o 
  -2  10   5      487.76      500.28     16.69 o 
  -1  10   5       31.21       22.02      5.44 o 
   0  10   5        0.76       -1.23      4.23 o 
   1  10   5        2.87       17.43     12.03 o 
   2  10   5     2755.75     2839.11    102.04 o 
   3  10   5        4.23       -3.20      7.01 o 
   4  10   5       15.06       21.14      9.51 o 
   5  10   5      283.39      334.13     22.49 o 
   6  10   5       39.75       64.45     13.98 o 
   7  10   5       48.26       41.75     15.07 o 
   8  10   5      136.77      110.22     19.10 o 
  -9  11   5      127.42      127.97     20.79 o 
  -8  11   5       43.07       38.06     21.35 o 
  -7  11   5        0.66        8.83     10.75 o 
  -6  11   5      225.15      171.92     18.48 o 
  -5  11   5       33.26       26.56     11.13 o 
  -4  11   5        0.02        7.60      8.53 o 
  -3  11   5        1.22       -1.18      5.69 o 
  -2  11   5      248.10      205.11     13.58 o 
  -1  11   5     1777.10     1525.29     35.86 o 
   0  11   5      523.66      585.33     27.11 o 
   1  11   5      847.73      777.65     44.14 o 
   2  11   5      470.50      484.25     35.67 o 
   3  11   5       85.53       71.38     18.67 o 
   4  11   5      117.54      108.04     21.17 o 
   5  11   5        6.09       12.03     14.71 o 
   6  11   5       22.12       30.57     12.12 o 
   7  11   5      342.61      350.25     26.84 o 
   8  11   5      119.51       98.20     19.00 o 
  -9  12   5       18.86       22.95     14.33 o 
  -8  12   5      100.90       97.50     17.99 o 
  -7  12   5       58.67       52.62     14.46 o 
  -6  12   5        0.62        0.57      9.27 o 
  -5  12   5       29.08       34.03     11.93 o 
  -4  12   5      149.51      161.07     16.92 o 
  -3  12   5        1.34       13.64      7.14 o 
  -2  12   5      207.93      183.37     30.49 o 
  -1  12   5        0.12        4.97      7.17 o 
   0  12   5      664.68      660.92     38.51 o 
   1  12   5      120.36       92.38     20.01 o 
   2  12   5        2.34       12.00     12.81 o 
   3  12   5      284.73      223.71     27.49 o 
   4  12   5      121.13       85.64     20.36 o 
   5  12   5       99.34      102.61     23.50 o 
   6  12   5        0.05       -2.58     13.20 o 
   7  12   5       12.40       10.34     17.32 o 
  -8  13   5       25.18       57.49     16.47 o 
  -7  13   5       58.48      108.03     18.04 o 
  -6  13   5       91.65       94.64     18.24 o 
  -5  13   5        2.73        6.10      9.88 o 
  -4  13   5        7.31       15.90     11.89 o 
  -3  13   5      329.42      367.33     24.76 o 
  -2  13   5       32.92       47.35     12.09 o 
  -1  13   5      158.22      141.45     21.31 o 
   0  13   5      887.09      833.58     65.21 o 
   1  13   5       58.86       72.12     14.40 o 
   2  13   5       72.62       87.15     20.89 o 
   3  13   5       21.06        9.77     12.98 o 
   4  13   5       46.29       37.05     16.62 o 
   5  13   5       13.62       15.60     15.17 o 
   6  13   5        0.33        0.67     14.86 o 
   7  13   5      195.37      173.00     30.98 o 
  -8  14   5        0.01       12.05     12.91 o 
  -7  14   5        0.11       14.58     13.62 o 
  -6  14   5        0.89       19.11     12.56 o 
  -5  14   5      116.11       77.84     32.22 o 
  -4  14   5      219.73      256.20     21.07 o 
  -3  14   5      134.73      146.98     15.26 o 
  -2  14   5      266.09      227.95     21.31 o 
  -1  14   5        1.26        3.41      9.71 o 
   0  14   5      266.15      318.31     25.97 o 
   1  14   5      253.87      267.64     22.91 o 
   2  14   5      201.56      252.04     31.58 o 
   3  14   5        5.08       15.24     15.28 o 
   4  14   5        5.07        5.01     14.64 o 
   5  14   5        3.44       44.53     18.74 o 
   6  14   5       72.28      110.80     26.36 o 
  -7  15   5       18.16       16.42     13.74 o 
  -6  15   5       44.18       32.20     18.60 o 
  -5  15   5       43.96       48.53     14.47 o 
  -4  15   5       36.33       28.49     16.95 o 
  -3  15   5      117.64      102.71     22.44 o 
  -2  15   5       38.64       33.57     12.45 o 
  -1  15   5       14.00       25.84     10.94 o 
   0  15   5        3.54       12.12     19.78 o 
   1  15   5       86.92       79.85     15.41 o 
   2  15   5      282.39      258.52     24.48 o 
   3  15   5       18.13       39.10     18.77 o 
   4  15   5       32.01       15.21     17.22 o 
   5  15   5       67.94       54.66     22.12 o 
  -6  16   5        0.21       -0.25     11.58 o 
  -5  16   5       48.91       62.33     15.50 o 
  -4  16   5       32.17       20.85     18.03 o 
  -3  16   5       75.29      106.60     25.41 o 
  -2  16   5      258.08      253.93     24.94 o 
  -1  16   5       37.01       47.28     14.40 o 
   0  16   5       56.27       54.40     14.92 o 
   1  16   5        7.04        3.03     11.22 o 
   2  16   5       78.46      109.30     19.04 o 
   3  16   5      150.01      185.28     23.03 o 
   4  16   5        2.17        8.08     16.69 o 
  -5  17   5        0.15       32.46     21.70 o 
  -4  17   5      137.82      116.33     27.73 o 
  -3  17   5      333.21      335.35     41.64 o 
  -2  17   5       83.26       53.13     15.64 o 
  -1  17   5       42.80       27.69     16.71 o 
   0  17   5       18.09       14.22     13.26 o 
   1  17   5        1.22       11.90     13.13 o 
   2  17   5      158.32      173.61     23.72 o 
   3  17   5       75.05       87.75     20.94 o 
  -2  18   5      112.91       82.81     18.93 o 
  -1  18   5       40.94       44.28     16.01 o 
   0  18   5      127.56      185.02     24.21 o 
   0 -19   6        0.02       -0.39      9.67 o 
   1 -19   6      104.42      136.52     13.08 o 
   2 -19   6       25.01       51.80     21.56 o 
   3 -19   6        8.88       50.88     20.68 o 
   0 -18   6      218.17      299.85     34.19 o 
   1 -18   6       22.01       30.37      9.92 o 
   2 -18   6      646.83      640.60     56.67 o 
   3 -18   6       18.07       14.24      7.76 o 
   4 -18   6       17.56       21.41      7.89 o 
   5 -18   6        9.41       43.65      8.97 o 
   0 -17   6       83.45      115.84     22.79 o 
   1 -17   6        2.72       10.59     13.83 o 
   2 -17   6      150.81      182.63     17.62 o 
   3 -17   6       20.75       24.36      7.85 o 
   4 -17   6      126.69      131.92     12.27 o 
   5 -17   6       27.94       41.73      9.18 o 
   6 -17   6       56.12       59.98     10.46 o 
  -6 -16   6       43.05       15.00     19.69 o 
  -1 -16   6       21.17       19.95      9.29 o 
   0 -16   6       95.38       81.58     19.20 o 
   1 -16   6      106.61      108.19     14.67 o 
   2 -16   6      178.15      171.57     27.45 o 
   3 -16   6       76.98       86.09     10.56 o 
   4 -16   6      238.34      265.96     15.79 o 
   5 -16   6        0.40        9.07      7.61 o 
   6 -16   6        1.27       16.58      8.56 o 
   7 -16   6        3.18       10.63      8.48 o 
  -6 -15   6       84.68       85.39     25.93 o 
  -5 -15   6       68.56      114.25     25.83 o 
  -4 -15   6        0.04        6.28     15.31 o 
  -3 -15   6       34.60       20.11     17.92 o 
  -2 -15   6       80.92       67.11     12.71 o 
  -1 -15   6      143.46      166.59     23.69 o 
   0 -15   6      333.13      366.08     54.20 o 
   1 -15   6      132.26      153.62     15.79 o 
   2 -15   6       10.49       23.22     11.80 o 
   3 -15   6       18.40       11.55      6.52 o 
   4 -15   6       49.52       67.33     11.72 o 
   5 -15   6      106.65      137.90     14.62 o 
   6 -15   6        7.77        5.30      7.85 o 
   7 -15   6       16.08        4.04     10.46 o 
   8 -15   6       23.63       43.86     21.07 o 
  -7 -14   6      124.25       98.45     25.19 o 
  -6 -14   6       10.30       20.61     17.89 o 
  -5 -14   6      111.59      139.91     25.30 o 
  -4 -14   6       50.12       54.55     19.16 o 
  -3 -14   6        7.37       11.71     15.00 o 
  -2 -14   6       16.06        7.82      8.76 o 
  -1 -14   6       30.98       24.36     13.01 o 
   0 -14   6        0.22        5.49      6.21 o 
   1 -14   6        0.23        4.07      6.41 o 
   2 -14   6      844.59      809.41     25.70 o 
   3 -14   6      186.34      184.36     16.66 o 
   4 -14   6        3.91       14.37      6.65 o 
   5 -14   6      276.67      303.08     16.87 o 
   6 -14   6      117.63      101.87     12.18 o 
   7 -14   6      106.07      121.94     25.27 o 
   8 -14   6      283.26      322.20     19.49 o 
  -8 -13   6       36.21       61.71     23.50 o 
  -7 -13   6      101.45      111.11     24.28 o 
  -6 -13   6      214.99      240.96     29.43 o 
  -5 -13   6        0.78       27.10     15.88 o 
  -4 -13   6       64.89       67.75     18.10 o 
  -3 -13   6       94.41       71.04     13.29 o 
  -2 -13   6      164.44      150.57     11.68 o 
  -1 -13   6      133.68      124.18     15.95 o 
   0 -13   6        0.16        0.53      4.59 o 
   1 -13   6      106.92      114.86     22.73 o 
   2 -13   6      704.72      721.28     23.45 o 
   3 -13   6       60.33       53.08      9.76 o 
   4 -13   6       12.72        5.60      5.41 o 
   5 -13   6       43.43       50.68      8.01 o 
   6 -13   6       30.95       25.38      8.56 o 
   7 -13   6       35.07       48.26     10.32 o 
   8 -13   6       23.66       33.75     10.05 o 
   9 -13   6      154.39      144.49     15.12 o 
  -8 -12   6      492.54      548.13     34.39 o 
  -7 -12   6       33.91       12.51     13.07 o 
  -6 -12   6       37.28       52.70     14.17 o 
  -5 -12   6        3.28        1.64     10.18 o 
  -4 -12   6       99.69       94.10     21.56 o 
  -3 -12   6      132.96      180.94     11.80 o 
  -2 -12   6      509.16      530.65     18.80 o 
  -1 -12   6       34.49       19.63      5.21 o 
   0 -12   6      212.86      223.46     17.12 o 
   1 -12   6     1368.90     1391.02     34.04 o 
   2 -12   6      101.63       82.53      9.57 o 
   3 -12   6     1993.00     1884.91     51.45 o 
   4 -12   6      737.07      663.84     19.09 o 
   5 -12   6       73.73       77.41      8.69 o 
   6 -12   6       11.22        4.18      9.51 o 
   7 -12   6       51.64       45.09      9.77 o 
   8 -12   6      128.73      111.66     19.02 o 
   9 -12   6       10.80       24.92     12.48 o 
  -9 -11   6        3.60      -13.33     13.33 o 
  -8 -11   6      191.05      205.10     22.45 o 
  -7 -11   6       40.36       14.74     12.62 o 
  -6 -11   6        0.26        1.34     10.82 o 
  -5 -11   6        3.06        1.03      9.42 o 
  -4 -11   6      612.63      594.62     20.25 o 
  -3 -11   6      462.85      467.39     15.75 o 
  -2 -11   6      206.23      231.97      9.33 o 
  -1 -11   6       37.81       36.92      5.74 o 
   0 -11   6        0.54        0.33      3.46 o 
   1 -11   6      640.20      663.23     20.53 o 
   2 -11   6      423.60      407.49     17.94 o 
   3 -11   6      370.08      361.03     23.66 o 
   4 -11   6       49.29       57.12      7.58 o 
   5 -11   6        0.73       -2.11      9.70 o 
   6 -11   6       19.52       19.38      7.61 o 
   7 -11   6       22.00       21.33      8.94 o 
   8 -11   6      104.70      113.68     23.54 o 
   9 -11   6        2.03       19.04      9.24 o 
  -9 -10   6      101.71      109.89     39.22 o 
  -8 -10   6      246.25      213.80     21.70 o 
  -7 -10   6       22.18        6.39     12.95 o 
  -6 -10   6      302.05      292.89     28.12 o 
  -5 -10   6     1052.12     1002.33     35.30 o 
  -4 -10   6       13.92       20.08      6.85 o 
  -3 -10   6      317.35      284.39      9.82 o 
  -2 -10   6      295.00      304.88      8.35 o 
  -1 -10   6      399.87      371.82      9.79 o 
   0 -10   6      679.93      661.78     12.54 o 
   1 -10   6      173.74      222.60      7.16 o 
   2 -10   6       89.57       86.08      5.55 o 
   3 -10   6      203.91      200.60     12.24 o 
   4 -10   6      998.67     1029.95     23.61 o 
   5 -10   6        8.17       22.98      8.00 o 
   6 -10   6      140.93      155.21     14.02 o 
   7 -10   6       11.06       26.02      8.51 o 
   8 -10   6        0.00        1.04      7.59 o 
   9 -10   6       67.78       66.10     12.51 o 
  10 -10   6        7.45       11.68      9.55 o 
 -10  -9   6      144.62      202.79     23.95 o 
  -9  -9   6        1.30       12.54     20.66 o 
  -8  -9   6       21.41       -3.89     11.57 o 
  -7  -9   6        2.77        2.20     10.43 o 
  -6  -9   6      321.46      320.71     20.98 o 
  -5  -9   6       75.46       43.73      6.44 o 
  -4  -9   6       69.32       97.08      8.06 o 
  -3  -9   6     1261.64     1264.62     22.99 o 
  -2  -9   6        0.03        2.21      2.41 o 
  -1  -9   6       77.42       86.01      4.19 o 
   0  -9   6      146.16      137.16      5.58 o 
   1  -9   6      584.18      587.23     11.35 o 
   2  -9   6      186.46      186.37      6.76 o 
   3  -9   6       43.60       27.90      5.63 o 
   4  -9   6       75.60       83.06      7.34 o 
   5  -9   6     2481.05     2407.49     42.68 o 
   6  -9   6       41.13       37.40      6.74 o 
   7  -9   6       81.46       86.29     10.81 o 
   8  -9   6       15.79        8.10      7.76 o 
   9  -9   6       14.07        9.39      8.49 o 
  10  -9   6        1.09        5.80     15.98 o 
 -10  -8   6        9.78       44.40     15.69 o 
  -9  -8   6      107.35      127.04     18.69 o 
  -8  -8   6      491.25      516.83     28.14 o 
  -7  -8   6       20.86       11.94     10.92 o 
  -6  -8   6      130.15      123.88     14.47 o 
  -5  -8   6      227.03      207.85      8.83 o 
  -4  -8   6      567.46      582.30     14.25 o 
  -3  -8   6       12.46        6.51      2.39 o 
  -2  -8   6        9.13        8.28      2.35 o 
  -1  -8   6      103.96       98.38      4.06 o 
   0  -8   6        7.37        9.50      2.47 o 
   1  -8   6      670.18      677.27     12.90 o 
   2  -8   6      357.42      419.43     12.14 o 
   3  -8   6        1.42        2.60      2.85 o 
   4  -8   6      106.10      125.29      6.52 o 
   5  -8   6       64.72       65.30      7.01 o 
   6  -8   6       75.33       75.56     11.58 o 
   7  -8   6        0.37        3.26      5.49 o 
   8  -8   6      254.24      267.38     17.11 o 
   9  -8   6      177.07      177.16     15.19 o 
  10  -8   6       12.10       21.82      9.70 o 
 -10  -7   6       23.34       28.26     14.71 o 
  -9  -7   6       87.59       68.71     15.69 o 
  -8  -7   6       59.27       52.71     13.18 o 
  -7  -7   6       24.30       15.81      9.56 o 
  -6  -7   6      366.26      345.22     23.42 o 
  -5  -7   6      250.91      270.20     10.27 o 
  -4  -7   6      696.03      707.64     13.33 o 
  -3  -7   6       42.46       47.48      3.73 o 
  -2  -7   6      180.03      183.00      5.51 o 
  -1  -7   6      944.47     1023.22     14.37 o 
   0  -7   6        5.36        4.76      2.04 o 
   1  -7   6     2326.35     2409.44     29.77 o 
   2  -7   6        3.47        2.81      2.25 o 
   3  -7   6      467.76      524.98     10.65 o 
   4  -7   6      193.52      204.77      7.75 o 
   5  -7   6      518.98      525.26     15.43 o 
   6  -7   6      852.58      802.52     24.90 o 
   7  -7   6      285.38      291.41     14.04 o 
   8  -7   6      162.52      172.16     12.29 o 
   9  -7   6        5.23       21.31      7.66 o 
  10  -7   6       42.00       46.12      9.99 o 
 -10  -6   6       95.29      126.25     18.75 o 
  -9  -6   6        4.15       -8.51     10.11 o 
  -8  -6   6        2.19        3.16     12.95 o 
  -7  -6   6       97.50      118.49     28.76 o 
  -6  -6   6      271.80      253.82     10.07 o 
  -5  -6   6        3.31        2.61      3.85 o 
  -4  -6   6      386.08      458.24     10.11 o 
  -3  -6   6       40.10       37.66      3.40 o 
  -2  -6   6     4061.18     4611.33     48.46 o 
  -1  -6   6      287.76      283.58      5.68 o 
   0  -6   6      255.57      244.97      6.38 o 
   1  -6   6      713.80      722.47     12.99 o 
   2  -6   6      585.84      618.53     11.15 o 
   3  -6   6      916.44     1081.29     20.65 o 
   4  -6   6      190.70      182.29      8.27 o 
   5  -6   6      152.88      136.41      8.76 o 
   6  -6   6       72.87       62.04      7.86 o 
   7  -6   6     1718.40     1773.93     36.35 o 
   8  -6   6       20.06       21.94      7.18 o 
   9  -6   6      104.48      105.35     11.06 o 
  10  -6   6       34.97       41.50     11.80 o 
  11  -6   6        7.38       13.59      9.32 o 
 -11  -5   6        0.07       13.91     12.48 o 
 -10  -5   6        0.00       -5.80     11.06 o 
  -9  -5   6       86.59       76.92     14.46 o 
  -8  -5   6      322.90      326.20     21.81 o 
  -7  -5   6       20.14       20.30      5.40 o 
  -6  -5   6      334.32      341.16     11.42 o 
  -5  -5   6        4.54        4.62      3.08 o 
  -4  -5   6      871.76      927.38     15.03 o 
  -3  -5   6      492.75      528.28      9.78 o 
  -2  -5   6      601.41      615.58     10.15 o 
  -1  -5   6      155.11      156.54      4.96 o 
   0  -5   6      671.03      727.78     10.33 o 
   1  -5   6     1891.64     1821.15     22.77 o 
   2  -5   6      718.57      724.98     10.94 o 
   3  -5   6        0.30        4.39      2.37 o 
   4  -5   6      504.59      561.07     14.03 o 
   5  -5   6        9.42        9.85      3.93 o 
   6  -5   6        2.87       -0.03      4.67 o 
   7  -5   6       52.05       57.59      7.74 o 
   8  -5   6        4.44        0.64      5.83 o 
   9  -5   6        2.23       -6.25      7.27 o 
  10  -5   6       39.71       61.16     10.17 o 
  11  -5   6       14.27       28.24      9.67 o 
 -11  -4   6        0.00       -0.66     11.46 o 
 -10  -4   6       24.41       10.31     12.93 o 
  -9  -4   6        9.77       12.04     11.96 o 
  -8  -4   6      231.00      250.97     11.59 o 
  -7  -4   6      136.43      146.23      8.56 o 
  -6  -4   6      363.50      331.20     12.03 o 
  -5  -4   6      102.53      119.62      5.22 o 
  -4  -4   6     1858.76     2007.56     32.06 o 
  -3  -4   6     2773.46     3156.22     36.96 o 
  -2  -4   6     2005.76     1959.01     26.34 o 
  -1  -4   6      237.55      244.75      5.56 o 
   0  -4   6      162.79      147.15      3.66 o 
   1  -4   6      340.02      425.87      9.49 o 
   2  -4   6       44.81       36.94      3.91 o 
   3  -4   6     1529.82     1568.78     26.43 o 
   4  -4   6       45.12       53.85      4.48 o 
   5  -4   6     1950.67     1957.48     30.20 o 
   6  -4   6      522.76      531.07     16.62 o 
   7  -4   6     1514.77     1497.81     32.00 o 
   8  -4   6      634.36      572.59     19.41 o 
   9  -4   6       18.25       15.18      7.04 o 
  10  -4   6       14.55       34.54      9.24 o 
  11  -4   6       79.50       74.37     21.95 o 
 -11  -3   6        5.99        7.76     30.10 o 
 -10  -3   6      144.39      148.96     33.19 o 
  -9  -3   6       23.26       15.19     13.05 o 
  -8  -3   6        2.66        4.27      5.70 o 
  -7  -3   6        0.30       -2.88      4.58 o 
  -6  -3   6       80.02       73.25      7.42 o 
  -5  -3   6       13.70       10.65      2.34 o 
  -4  -3   6      491.70      555.63     10.05 o 
  -3  -3   6      258.91      282.21      6.13 o 
  -2  -3   6      882.85      915.26     13.77 o 
  -1  -3   6      379.17      351.33      6.12 o 
   0  -3   6     1768.09     1610.71     18.02 o 
   1  -3   6      289.50      258.75     11.48 o 
   2  -3   6      731.85      790.37     26.16 o 
   3  -3   6       81.51      105.26      5.70 o 
   4  -3   6     2837.83     2934.64     40.03 o 
   5  -3   6      235.18      280.46      9.42 o 
   6  -3   6      786.93      822.07     21.01 o 
   7  -3   6      457.09      434.36     22.96 o 
   8  -3   6      476.16      497.35     18.18 o 
   9  -3   6       53.78       58.67      9.06 o 
  10  -3   6       69.99       88.39     11.45 o 
  11  -3   6       44.10       46.91     14.23 o 
 -11  -2   6        0.10        8.94     11.01 o 
 -10  -2   6      279.02      270.97     20.82 o 
  -9  -2   6      149.75      164.95     11.43 o 
  -8  -2   6      534.60      538.89     17.36 o 
  -7  -2   6        2.99       -1.05      3.23 o 
  -6  -2   6      396.81      366.99      8.67 o 
  -5  -2   6      156.78      179.70      4.75 o 
  -4  -2   6      786.16      708.01      9.97 o 
  -3  -2   6      506.18      529.58      9.97 o 
  -2  -2   6     1187.98     1212.18     19.34 o 
  -1  -2   6     4977.56     4781.07     63.25 o 
   0  -2   6     2219.34     2105.78     27.14 o 
   1  -2   6      428.72      378.59     11.00 o 
   2  -2   6     6586.50     6825.60    107.17 o 
   3  -2   6     3576.24     3671.64     62.29 o 
   4  -2   6      334.06      416.66     10.27 o 
   5  -2   6     2500.17     2411.90     35.21 o 
   6  -2   6      956.40      960.72     22.80 o 
   7  -2   6       17.63       28.33      7.16 o 
   8  -2   6      466.63      480.66     17.79 o 
   9  -2   6      529.85      496.50     18.83 o 
  10  -2   6       71.90       72.70     14.40 o 
  11  -2   6       26.57       41.41     18.10 o 
 -11  -1   6       65.45       63.74     14.04 o 
 -10  -1   6       16.33        7.61      7.94 o 
  -9  -1   6       47.81       59.64      8.59 o 
  -8  -1   6        8.04        8.47      5.58 o 
  -7  -1   6       85.32       92.96      7.32 o 
  -6  -1   6      259.50      293.85      9.03 o 
  -5  -1   6        1.02        3.83      2.72 o 
  -4  -1   6      946.30      731.28     12.33 o 
  -3  -1   6      211.81      166.44      4.95 o 
  -2  -1   6     1186.67     1213.15     18.30 o 
  -1  -1   6     1692.41     1762.24     31.98 o 
   0  -1   6     3999.90     3936.24     48.40 o 
   1  -1   6      173.18      142.66      6.09 o 
   2  -1   6      448.04      500.66     18.25 o 
   3  -1   6      530.35      594.02     15.94 o 
   4  -1   6      880.51      877.35     18.46 o 
   5  -1   6      838.60      898.75     20.02 o 
   6  -1   6      237.07      264.48     10.09 o 
   7  -1   6      261.39      302.58     30.87 o 
   8  -1   6     1300.68     1200.42     28.64 o 
   9  -1   6       19.12       28.42      9.43 o 
  10  -1   6      239.37      265.25     33.62 o 
  11  -1   6      145.18      158.48     19.49 o 
 -11   0   6        8.96       21.16      9.44 o 
 -10   0   6        0.34       -4.11      6.37 o 
  -9   0   6      185.63      186.43     11.68 o 
  -8   0   6        7.07        9.25      5.66 o 
  -7   0   6      315.29      328.34     10.33 o 
  -6   0   6      120.88      150.44      6.84 o 
  -5   0   6      132.39      120.80      4.77 o 
  -4   0   6     1068.87     1115.99     14.58 o 
  -3   0   6      798.61      694.78     11.18 o 
  -2   0   6     3806.49     3923.76     63.96 o 
  -1   0   6      850.06      821.03     14.66 o 
   0   0   6      373.77      380.74      7.37 o 
   1   0   6    12126.50    11711.67    154.82 o 
   2   0   6     1191.36     1367.45     26.54 o 
   3   0   6     4659.92     4668.04     76.70 o 
   4   0   6     4002.05     3940.46     57.85 o 
   5   0   6       37.85       52.60      9.49 o 
   6   0   6     1359.83     1289.29     26.88 o 
   7   0   6      126.44      132.20      9.54 o 
   8   0   6        6.80       19.35      9.34 o 
   9   0   6       77.87       91.40     20.21 o 
  10   0   6        5.14        3.39      8.84 o 
  11   0   6        6.28       13.82     11.19 o 
 -11   1   6        3.79        9.37      8.22 o 
 -10   1   6       22.30       20.22      7.47 o 
  -9   1   6       44.01       29.81      7.25 o 
  -8   1   6      481.20      417.24     14.82 o 
  -7   1   6      345.63      348.33     11.29 o 
  -6   1   6     1190.61     1108.20     18.47 o 
  -5   1   6      411.24      345.82      8.09 o 
  -4   1   6       28.94       34.68      2.91 o 
  -3   1   6       42.40       31.67      3.84 o 
  -2   1   6        0.98       -1.07      1.72 o 
  -1   1   6     1314.60     1312.49     21.45 o 
   0   1   6      269.15      254.75      8.96 o 
   1   1   6      421.27      422.83     10.17 o 
   2   1   6      209.10      275.16     10.93 o 
   3   1   6      960.88     1064.12     19.46 o 
   4   1   6      282.64      260.91     10.94 o 
   5   1   6      203.63      227.33      9.77 o 
   6   1   6      124.66      111.15     13.20 o 
   7   1   6       73.13       60.04     20.01 o 
   8   1   6       39.36       54.06      9.80 o 
   9   1   6      157.57      140.04     21.38 o 
  10   1   6       50.71       33.52     11.20 o 
  11   1   6        2.01        2.89     10.01 o 
 -11   2   6        4.05       -2.53      9.71 o 
 -10   2   6       70.95       97.95      9.72 o 
  -9   2   6       15.89       10.45      6.10 o 
  -8   2   6       52.98       36.87      8.80 o 
  -7   2   6      156.42      163.54      8.01 o 
  -6   2   6      340.41      343.45     14.38 o 
  -5   2   6      135.73      159.19      5.98 o 
  -4   2   6     4886.62     5105.24     57.55 o 
  -3   2   6      605.70      658.13     12.76 o 
  -2   2   6      903.15     1054.07     16.81 o 
  -1   2   6       84.16       56.70     24.08 o 
   0   2   6       94.90      108.30      5.13 o 
   1   2   6     3341.57     3393.90     49.08 o 
   2   2   6     1133.77     1273.28     25.35 o 
   3   2   6       71.65       79.13      6.38 o 
   4   2   6      458.30      508.26     12.84 o 
   5   2   6     1770.89     1717.50     30.83 o 
   6   2   6      262.13      253.00     22.95 o 
   7   2   6       10.78        7.97      6.44 o 
   8   2   6      576.11      534.71     24.98 o 
   9   2   6      383.55      375.46     21.10 o 
  10   2   6       83.40       73.11     14.52 o 
  11   2   6      115.05      132.19     17.36 o 
 -11   3   6       37.85       26.72     12.20 o 
 -10   3   6      339.96      370.84     14.76 o 
  -9   3   6        1.45       12.38      5.75 o 
  -8   3   6     1031.82      970.30     22.29 o 
  -7   3   6       30.81       52.44      5.15 o 
  -6   3   6        8.89        3.41      4.46 o 
  -5   3   6      333.18      332.87      8.59 o 
  -4   3   6      110.56      104.85      5.21 o 
  -3   3   6      445.38      459.67     11.32 o 
  -2   3   6       88.73      148.38      8.81 o 
  -1   3   6      529.82      559.51     11.39 o 
   0   3   6     3160.47     3187.16     44.82 o 
   1   3   6     1879.98     1874.71     36.40 o 
   2   3   6     3492.06     3613.66     78.16 o 
   3   3   6      199.16      250.10     11.44 o 
   4   3   6       88.48       98.25      8.20 o 
   5   3   6      750.24      796.31     23.09 o 
   6   3   6        6.94       17.29      7.30 o 
   7   3   6     1570.11     1467.35     37.76 o 
   8   3   6       29.65       34.92     12.71 o 
   9   3   6       64.85       83.17     16.74 o 
  10   3   6       48.25       50.20     15.93 o 
 -11   4   6       20.33       36.56     18.46 o 
 -10   4   6        4.10       13.92      9.97 o 
  -9   4   6       44.24       59.39     10.96 o 
  -8   4   6        2.75       10.29      7.30 o 
  -7   4   6       20.09       10.32      7.09 o 
  -6   4   6     1844.41     1810.97     33.21 o 
  -5   4   6      474.02      496.16     11.39 o 
  -4   4   6     2834.72     2975.61     33.01 o 
  -3   4   6       42.03       32.80      4.04 o 
  -2   4   6      544.32      634.53     11.22 o 
  -1   4   6     1257.78     1135.51     17.81 o 
   0   4   6       21.41       42.54      2.74 o 
   1   4   6      559.48      656.05     15.72 o 
   2   4   6      894.93      885.14     27.63 o 
   3   4   6      305.33      283.97     28.62 o 
   4   4   6        8.72        7.66      6.15 o 
   5   4   6      324.42      499.85     53.10 o 
   6   4   6     3434.15     3390.33    250.68 o 
   7   4   6       14.15       32.60     10.72 o 
   8   4   6        2.41        8.78     10.65 o 
   9   4   6      133.73      102.34     20.01 o 
  10   4   6      116.15      115.62     20.69 o 
 -11   5   6        0.86       21.96     11.23 o 
 -10   5   6       74.62       64.70     12.88 o 
  -9   5   6        6.55       11.64      8.61 o 
  -8   5   6       89.30       85.07     11.35 o 
  -7   5   6      338.41      369.00     17.84 o 
  -6   5   6       56.78       44.12     13.40 o 
  -5   5   6      171.54      189.59      7.28 o 
  -4   5   6       44.72       39.93      3.45 o 
  -3   5   6     2139.51     2296.69     33.66 o 
  -2   5   6      872.55      984.93     15.40 o 
  -1   5   6       57.10       81.97      7.38 o 
   0   5   6     1324.55     1415.11     20.42 o 
   1   5   6     2308.80     2287.01     34.31 o 
   2   5   6     1128.69     1148.64     47.74 o 
   3   5   6       83.89       61.39      8.13 o 
   4   5   6      139.62      173.73     14.63 o 
   5   5   6        5.65       12.09      7.94 o 
   6   5   6      331.92      424.94     23.79 o 
   7   5   6      395.02      338.93     23.41 o 
   8   5   6      307.05      304.66     24.59 o 
   9   5   6       15.29       12.62     12.15 o 
  10   5   6       25.98       42.57     16.43 o 
 -11   6   6        0.39       28.20     25.30 o 
 -10   6   6      147.01      185.53     29.57 o 
  -9   6   6        6.83        8.31      8.59 o 
  -8   6   6       31.83        6.67      7.72 o 
  -7   6   6       51.85       67.95     10.12 o 
  -6   6   6      497.65      489.38     18.99 o 
  -5   6   6       35.12       36.22      5.14 o 
  -4   6   6      141.90      183.95      5.84 o 
  -3   6   6        2.60        2.52      3.60 o 
  -2   6   6      424.17      453.08     10.46 o 
  -1   6   6       83.31      114.50      4.43 o 
   0   6   6     1865.19     1866.26     33.72 o 
   1   6   6      415.94      436.63     14.65 o 
   2   6   6      371.01      492.93     29.64 o 
   3   6   6      107.91      134.75     18.35 o 
   4   6   6     1542.41     1639.87     46.96 o 
   5   6   6      629.65      780.69     31.44 o 
   6   6   6      941.09     1244.58     51.45 o 
   7   6   6       19.19       12.10     10.44 o 
   8   6   6        7.24       -1.65     11.45 o 
   9   6   6       17.48       20.66     13.76 o 
  10   6   6       18.93       40.98     25.74 o 
 -10   7   6      306.08      308.34     26.16 o 
  -9   7   6      321.68      278.96     23.64 o 
  -8   7   6        1.53       14.60     10.85 o 
  -7   7   6     1547.20     1508.68     38.09 o 
  -6   7   6     1007.72      943.96     27.36 o 
  -5   7   6      705.05      689.82     21.69 o 
  -4   7   6       57.53       61.13      7.24 o 
  -3   7   6       32.71       24.04      6.64 o 
  -2   7   6     1659.04     1698.27     29.83 o 
  -1   7   6        0.84       -2.71      2.71 o 
   0   7   6     1890.76     2008.91     36.81 o 
   1   7   6     1830.73     1773.75     40.45 o 
   2   7   6      136.56      169.97     20.25 o 
   3   7   6      285.60      262.07     11.52 o 
   4   7   6      738.75      680.57     28.02 o 
   5   7   6       13.93       28.55      9.53 o 
   6   7   6       52.19       68.21     17.57 o 
   7   7   6       33.75       55.35     13.41 o 
   8   7   6       14.01       17.38     12.00 o 
   9   7   6      109.57      111.14     35.96 o 
 -10   8   6       10.57        0.09     11.99 o 
  -9   8   6       48.30       40.20     13.43 o 
  -8   8   6        6.60        7.65     10.10 o 
  -7   8   6      190.21      156.68     18.67 o 
  -6   8   6      438.21      437.03     23.92 o 
  -5   8   6      332.16      317.22     19.60 o 
  -4   8   6       38.61       35.26      5.59 o 
  -3   8   6      272.00      279.84     13.98 o 
  -2   8   6      161.15      144.00     10.32 o 
  -1   8   6     1053.19     1044.40     21.44 o 
   0   8   6      205.15      251.71     14.09 o 
   1   8   6        9.85       -5.43      8.86 o 
   2   8   6      311.69      296.17     11.19 o 
   3   8   6       55.81       46.97     11.75 o 
   4   8   6      866.76      872.74     32.92 o 
   5   8   6      561.02      499.29     34.99 o 
   6   8   6      170.63      207.78     50.48 o 
   7   8   6       12.89       23.01     12.51 o 
   8   8   6      144.29      168.21     35.20 o 
   9   8   6        2.92        6.32     15.03 o 
 -10   9   6       98.12       66.35     16.45 o 
  -9   9   6        3.45       25.43     20.94 o 
  -8   9   6       13.97       21.70     13.81 o 
  -7   9   6        0.55        5.31      9.32 o 
  -6   9   6      429.40      340.96     22.51 o 
  -5   9   6      526.14      490.95     24.99 o 
  -4   9   6      150.98      126.83     13.98 o 
  -3   9   6       14.55       18.89      4.21 o 
  -2   9   6      797.46      828.05     24.08 o 
  -1   9   6      113.88      101.54      9.14 o 
   0   9   6     1912.33     1830.57     44.87 o 
   1   9   6       17.57       18.93      4.15 o 
   2   9   6       97.42       97.09     11.38 o 
   3   9   6      637.53      573.82     25.10 o 
   4   9   6     2866.03     2675.87     69.16 o 
   5   9   6      165.84      128.22     17.82 o 
   6   9   6      883.53      882.66     36.81 o 
   7   9   6        0.03       11.66     11.17 o 
   8   9   6        5.07        6.24     13.17 o 
   9   9   6       30.59       43.52     15.41 o 
 -10  10   6       36.69       23.43     14.19 o 
  -9  10   6        1.89       20.49     13.22 o 
  -8  10   6      125.86       97.21     23.25 o 
  -7  10   6        0.00      -12.26     12.95 o 
  -6  10   6       70.81       70.41     13.50 o 
  -5  10   6      302.30      299.77     22.44 o 
  -4  10   6        1.15        0.95     13.87 o 
  -3  10   6      289.36      218.08     14.75 o 
  -2  10   6      183.68      177.57      8.31 o 
  -1  10   6       89.31       77.27      9.04 o 
   0  10   6     1383.93     1314.98     29.32 o 
   1  10   6      164.47      154.51     21.74 o 
   2  10   6     1293.82     1342.49     61.85 o 
   3  10   6       17.16       12.19      8.00 o 
   4  10   6        0.54       -0.68      8.10 o 
   5  10   6       59.80       59.50     12.71 o 
   6  10   6      118.38      152.09     18.34 o 
   7  10   6        0.09        0.74     10.05 o 
   8  10   6        5.91       13.42     13.85 o 
  -9  11   6       12.98       29.26     15.68 o 
  -8  11   6      109.41      108.57     17.84 o 
  -7  11   6        2.03      -10.63     14.50 o 
  -6  11   6      213.34      192.06     22.83 o 
  -5  11   6       94.02       80.43     13.91 o 
  -4  11   6        4.31        0.65     15.54 o 
  -3  11   6        7.82       13.48      7.04 o 
  -2  11   6        1.12        3.44      5.99 o 
  -1  11   6      920.40      844.58     36.79 o 
   0  11   6     1267.84     1229.59     42.66 o 
   1  11   6       40.27       14.71     11.61 o 
   2  11   6      767.58      749.21     45.20 o 
   3  11   6      135.66      178.44     24.98 o 
   4  11   6      115.51      130.31     23.96 o 
   5  11   6       44.31       21.49     15.49 o 
   6  11   6       33.16       26.99     17.11 o 
   7  11   6       41.55       31.86     19.94 o 
   8  11   6      140.26      113.79     42.34 o 
  -9  12   6       49.76       65.60     16.59 o 
  -8  12   6      280.10      266.20     41.41 o 
  -7  12   6       87.49       68.96     23.76 o 
  -6  12   6       47.66       63.55     13.55 o 
  -5  12   6        6.66        4.38      9.36 o 
  -4  12   6        5.67       -5.43      8.12 o 
  -3  12   6        7.60       -3.18      6.01 o 
  -2  12   6      450.44      416.63     18.65 o 
  -1  12   6       10.38        4.92      7.93 o 
   0  12   6      427.62      511.92     27.65 o 
   1  12   6        8.26       -2.40     10.27 o 
   2  12   6      114.36       97.85     21.14 o 
   3  12   6      289.62      288.84     31.97 o 
   4  12   6      199.33      142.90     25.19 o 
   5  12   6       18.53       29.00     16.69 o 
   6  12   6       35.99       15.88     16.02 o 
   7  12   6      162.30      152.15     29.22 o 
  -8  13   6      124.99      107.46     19.46 o 
  -7  13   6       65.58      117.94     19.12 o 
  -6  13   6       25.11       23.24     14.11 o 
  -5  13   6      321.01      349.93     24.79 o 
  -4  13   6        0.49        6.64      9.10 o 
  -3  13   6        7.82        5.38      7.27 o 
  -2  13   6       12.15       16.51      8.52 o 
  -1  13   6      868.32      920.69     38.27 o 
   0  13   6       12.32       -0.21      7.93 o 
   1  13   6      456.49      495.97     27.89 o 
   2  13   6       45.80       11.86     13.80 o 
   3  13   6      155.22      218.77     29.82 o 
   4  13   6       20.46       16.41     14.75 o 
   5  13   6      188.52      216.05     31.37 o 
   6  13   6       64.94       44.85     21.42 o 
  -7  14   6       95.30       86.57     17.87 o 
  -6  14   6       24.89       15.43     14.10 o 
  -5  14   6       52.01       50.63     13.56 o 
  -4  14   6       13.43       23.90     10.31 o 
  -3  14   6        3.29       -5.89      8.30 o 
  -2  14   6      154.02      163.16     22.39 o 
  -1  14   6        0.01       -1.98      8.48 o 
   0  14   6      197.13      180.93     19.85 o 
   1  14   6       64.42       72.86     15.10 o 
   2  14   6       58.50       84.08     22.09 o 
   3  14   6       90.83       89.31     23.39 o 
   4  14   6       31.60       53.35     21.81 o 
   5  14   6       31.78        8.64     14.26 o 
   6  14   6       22.72       -6.10     14.50 o 
  -7  15   6        1.75        8.08     13.44 o 
  -6  15   6       78.46       87.90     17.80 o 
  -5  15   6      234.80      245.99     23.14 o 
  -4  15   6        1.73       17.82     17.61 o 
  -3  15   6       74.59       53.30     15.47 o 
  -2  15   6       10.91       27.42     16.80 o 
  -1  15   6      119.80      104.68     17.94 o 
   0  15   6       60.17       40.46     13.76 o 
   1  15   6        0.05        0.93     11.45 o 
   2  15   6       48.39       32.34     13.45 o 
   3  15   6       92.44       97.78     24.73 o 
   4  15   6      148.35      167.71     29.15 o 
   5  15   6      168.83      134.19     28.97 o 
  -6  16   6      151.30      192.47     23.36 o 
  -5  16   6       59.75       71.68     16.61 o 
  -4  16   6      307.78      356.94     41.92 o 
  -3  16   6        0.65        1.23     14.47 o 
  -2  16   6      458.90      508.58     91.32 o 
  -1  16   6        7.36        1.60     12.61 o 
   0  16   6       19.86       23.54     17.15 o 
   1  16   6       90.91      122.94     20.10 o 
   2  16   6       62.88       91.36     18.28 o 
   3  16   6       50.07       64.34     17.08 o 
   4  16   6       60.67       55.96     22.48 o 
  -4  17   6        1.46       30.20     20.29 o 
  -3  17   6       13.93        6.42     16.51 o 
  -2  17   6      222.36      231.07     25.68 o 
  -1  17   6      107.78       77.27     18.10 o 
   0  17   6       95.34       96.54     38.23 o 
   1  17   6       42.49       29.12     14.52 o 
   2  17   6        8.40        6.01     12.69 o 
  -1  18   6      283.03      338.31     30.57 o 
   1 -19   7       28.59       37.12     12.46 o 
   2 -19   7      188.26      163.06     16.62 o 
   3 -19   7      143.10      131.95     14.05 o 
   1 -18   7      137.67      155.89     27.31 o 
   2 -18   7       38.27       49.63     10.80 o 
   3 -18   7       11.54       15.95      7.90 o 
   4 -18   7       47.28       61.45     10.33 o 
   5 -18   7       75.05       91.08     11.79 o 
  -5 -17   7        0.10       15.42     20.01 o 
   0 -17   7       13.31       26.29     15.21 o 
   1 -17   7        5.92       14.96     12.63 o 
   2 -17   7        4.60       24.79     10.30 o 
   3 -17   7       77.58       70.77     10.27 o 
   4 -17   7      267.56      349.08     40.04 o 
   5 -17   7      200.27      218.41     15.83 o 
   6 -17   7      129.60      139.73     13.76 o 
  -6 -16   7        7.71       48.23     22.48 o 
  -5 -16   7      348.95      296.11     35.39 o 
  -4 -16   7        1.16      -11.93     15.63 o 
  -3 -16   7       46.44       16.09     17.11 o 
  -2 -16   7      153.31      140.68     24.49 o 
  -1 -16   7       18.33       37.97     18.03 o 
   0 -16   7        0.25        2.50      8.76 o 
   1 -16   7      140.54      140.87     16.10 o 
   2 -16   7      144.71      131.58     16.55 o 
   3 -16   7      157.75      171.80     21.80 o 
   4 -16   7      106.47       91.92     11.04 o 
   5 -16   7       64.10       56.04     10.08 o 
   6 -16   7       66.29       83.04     11.68 o 
   7 -16   7        9.08        2.33      8.45 o 
  -6 -15   7      498.23      512.52     42.13 o 
  -5 -15   7      397.29      373.85     36.84 o 
  -4 -15   7      134.34      152.78     26.01 o 
  -3 -15   7      120.88      119.48     22.30 o 
  -2 -15   7      108.36      142.30     23.29 o 
  -1 -15   7      240.92      255.01     15.64 o 
   0 -15   7      193.76      170.43     21.04 o 
   1 -15   7       78.24      100.51     23.58 o 
   2 -15   7       30.37       45.80      9.04 o 
   3 -15   7      153.92      184.01     14.83 o 
   4 -15   7       61.88       65.99      8.73 o 
   5 -15   7      298.59      307.43     17.59 o 
   6 -15   7      349.15      395.73     20.42 o 
   7 -15   7       52.40       56.17     14.46 o 
  -7 -14   7       27.11       15.42     20.64 o 
  -6 -14   7       51.25       50.10     19.76 o 
  -5 -14   7       90.67       92.31     22.09 o 
  -4 -14   7       26.77       49.86     17.64 o 
  -3 -14   7      610.14      623.42     40.58 o 
  -2 -14   7       65.98       64.43     17.68 o 
  -1 -14   7       12.99       14.48      7.17 o 
   0 -14   7       32.00       14.35      6.14 o 
   1 -14   7       94.52      120.86     20.02 o 
   2 -14   7        5.35        4.87      8.98 o 
   3 -14   7       13.60       11.96      7.60 o 
   4 -14   7       87.06       88.88      9.51 o 
   5 -14   7       74.79       78.83      9.51 o 
   6 -14   7        0.99        8.84      7.40 o 
   7 -14   7      176.65      175.60     15.58 o 
   8 -14   7       74.26      115.46     18.52 o 
  -8 -13   7       86.06       85.88     19.38 o 
  -7 -13   7        6.50       29.29     19.51 o 
  -6 -13   7        2.30       -0.25     15.60 o 
  -5 -13   7        1.35        8.08     14.96 o 
  -4 -13   7       87.34       70.04     18.70 o 
  -3 -13   7      138.63      195.73     23.96 o 
  -2 -13   7      102.48      107.46     10.66 o 
  -1 -13   7      649.76      646.29     18.14 o 
   0 -13   7        0.30       -0.37      5.72 o 
   1 -13   7      559.70      510.16     18.99 o 
   2 -13   7       22.09       26.34      7.33 o 
   3 -13   7        0.01        2.49      6.06 o 
   4 -13   7       25.15       28.09      6.88 o 
   5 -13   7      419.59      437.86     16.72 o 
   6 -13   7      240.59      257.12     16.87 o 
   7 -13   7       15.77        3.93     10.76 o 
   8 -13   7        8.14       28.43      9.22 o 
   9 -13   7        8.81       23.82     10.64 o 
  -8 -12   7        3.18      -12.60     12.60 o 
  -7 -12   7       56.78       57.72     15.70 o 
  -6 -12   7        8.78      -10.67     10.67 o 
  -5 -12   7       12.70        9.09     10.64 o 
  -4 -12   7        0.56       -2.35     10.13 o 
  -3 -12   7       17.66        5.70      8.91 o 
  -2 -12   7       13.60        9.96      4.66 o 
  -1 -12   7       49.17       56.39      6.83 o 
   0 -12   7      185.04      163.63     11.13 o 
   1 -12   7       23.21       25.59      6.96 o 
   2 -12   7      191.61      198.06     12.78 o 
   3 -12   7       15.75       14.04     10.82 o 
   4 -12   7      265.75      324.75     14.05 o 
   5 -12   7       76.10       69.20      9.87 o 
   6 -12   7      526.16      490.03     21.31 o 
   7 -12   7        3.27        4.73      7.69 o 
   8 -12   7       16.75       13.70      9.99 o 
   9 -12   7       49.57       65.40     12.46 o 
  -9 -11   7       15.20       15.85     15.37 o 
  -8 -11   7       29.37       43.97     15.69 o 
  -7 -11   7      204.62      168.30     27.93 o 
  -6 -11   7       17.90       19.90     11.44 o 
  -5 -11   7      172.68      153.59     16.38 o 
  -4 -11   7        1.17        6.86      9.16 o 
  -3 -11   7        5.43        5.51      4.26 o 
  -2 -11   7      296.90      305.34      9.33 o 
  -1 -11   7       21.44       18.57      4.06 o 
   0 -11   7     1300.20     1300.63     25.66 o 
   1 -11   7      739.60      750.09     18.35 o 
   2 -11   7      151.09      180.86     10.17 o 
   3 -11   7        6.15       -0.18      5.73 o 
   4 -11   7      472.32      450.06     18.57 o 
   5 -11   7       20.71       19.26      7.18 o 
   6 -11   7        7.50       11.31     11.47 o 
   7 -11   7        1.65       -0.66      6.96 o 
   8 -11   7        6.58       10.49      8.87 o 
   9 -11   7        0.58        5.06      8.97 o 
  -9 -10   7        4.89       -3.20     13.07 o 
  -8 -10   7       77.86       72.09     16.20 o 
  -7 -10   7      251.05      240.07     29.27 o 
  -6 -10   7      105.21      100.48     17.24 o 
  -5 -10   7      297.10      285.87     19.53 o 
  -4 -10   7      602.19      535.62     32.29 o 
  -3 -10   7       51.99       60.64      5.38 o 
  -2 -10   7      395.54      440.74     10.04 o 
  -1 -10   7       16.26       19.72      3.57 o 
   0 -10   7      145.04      128.99      5.92 o 
   1 -10   7      898.13      959.97     17.47 o 
   2 -10   7       59.89       36.01      4.94 o 
   3 -10   7      568.56      548.20     13.70 o 
   4 -10   7        7.75        8.72      9.65 o 
   5 -10   7       58.15       32.42      7.78 o 
   6 -10   7       60.78       61.02      9.68 o 
   7 -10   7        0.66        9.11      7.70 o 
   8 -10   7       32.79       33.35     14.48 o 
   9 -10   7        2.44        3.78      8.75 o 
  10 -10   7       51.36       74.56     14.34 o 
 -10  -9   7      227.68      259.42     25.63 o 
  -9  -9   7       91.47       91.28     37.98 o 
  -8  -9   7        0.76       -2.34     10.50 o 
  -7  -9   7      125.52      114.56     16.37 o 
  -6  -9   7      104.92      116.95     15.25 o 
  -5  -9   7        1.36        2.33     12.12 o 
  -4  -9   7        0.56        2.55      3.69 o 
  -3  -9   7       59.82       54.25      4.90 o 
  -2  -9   7        0.62       -1.91      2.11 o 
  -1  -9   7      503.87      467.52      8.87 o 
   0  -9   7     1174.59     1154.96     17.78 o 
   1  -9   7      329.86      347.48     10.26 o 
   2  -9   7      486.59      502.23     10.91 o 
   3  -9   7      959.78     1071.84     19.88 o 
   4  -9   7       11.50       11.56      9.03 o 
   5  -9   7       95.44       92.91     10.19 o 
   6  -9   7      502.09      467.10     16.55 o 
   7  -9   7      431.09      404.42     16.66 o 
   8  -9   7       30.33       24.31      8.40 o 
   9  -9   7       44.64       35.55     10.03 o 
  10  -9   7        0.02        0.90      8.59 o 
 -10  -8   7        7.46       13.34     14.44 o 
  -9  -8   7       10.76        6.51     11.58 o 
  -8  -8   7       38.03       19.98     33.56 o 
  -7  -8   7      727.72      729.88     31.56 o 
  -6  -8   7      742.87      736.89     30.39 o 
  -5  -8   7      158.71      137.73     10.92 o 
  -4  -8   7      119.29      129.38      6.92 o 
  -3  -8   7      350.18      371.38      8.64 o 
  -2  -8   7       18.64       10.76      2.41 o 
  -1  -8   7      848.84      973.64     20.53 o 
   0  -8   7       15.38       10.55      3.50 o 
   1  -8   7     1402.66     1445.16     22.55 o 
   2  -8   7      472.87      519.33     10.93 o 
   3  -8   7        7.18        0.10      2.68 o 
   4  -8   7      290.40      280.66     14.75 o 
   5  -8   7      371.17      324.49     20.15 o 
   6  -8   7        6.45        7.49      6.93 o 
   7  -8   7      341.46      332.12     23.85 o 
   8  -8   7       11.63       11.39      6.56 o 
   9  -8   7       34.58       33.54      8.49 o 
  10  -8   7      108.99      124.34     22.95 o 
 -10  -7   7      112.09      115.56     18.95 o 
  -9  -7   7      116.50      115.37     31.05 o 
  -8  -7   7       18.58       28.93     15.38 o 
  -7  -7   7        8.65       -1.64      8.93 o 
  -6  -7   7      116.86      106.26      8.81 o 
  -5  -7   7      365.69      379.76     18.35 o 
  -4  -7   7        1.31       -0.14      2.94 o 
  -3  -7   7       79.97       96.06      4.57 o 
  -2  -7   7     2387.25     2548.40     27.55 o 
  -1  -7   7      205.60      241.27      6.57 o 
   0  -7   7     1468.85     1752.01     21.51 o 
   1  -7   7      216.35      226.36      5.94 o 
   2  -7   7      799.14      822.02     12.71 o 
   3  -7   7     3499.96     3615.57     79.23 o 
   4  -7   7       13.20        4.13      3.44 o 
   5  -7   7       88.93       68.55     11.57 o 
   6  -7   7      504.69      484.52     16.59 o 
   7  -7   7      241.33      246.42     13.96 o 
   8  -7   7      283.24      298.24     18.06 o 
   9  -7   7       50.44       52.51      9.53 o 
  10  -7   7       12.71        8.16      8.22 o 
 -10  -6   7        5.11       12.27     12.46 o 
  -9  -6   7       17.77       25.11     12.31 o 
  -8  -6   7      192.60      224.68     18.83 o 
  -7  -6   7       55.16       61.76      8.19 o 
  -6  -6   7     2088.04     2136.29     38.68 o 
  -5  -6   7        9.59       10.25      5.39 o 
  -4  -6   7     1222.89     1268.49     19.10 o 
  -3  -6   7     2593.30     2609.07     32.28 o 
  -2  -6   7      320.69      387.60      6.91 o 
  -1  -6   7        3.97        0.84      2.44 o 
   0  -6   7      419.78      525.33      8.82 o 
   1  -6   7        6.85       11.62      2.20 o 
   2  -6   7      687.86      751.47     11.70 o 
   3  -6   7        0.04       -2.18      2.18 o 
   4  -6   7       78.02       74.01      6.11 o 
   5  -6   7       20.49       17.14      6.55 o 
   6  -6   7        0.86       -4.11      4.11 o 
   7  -6   7      126.45      128.86     10.38 o 
   8  -6   7       20.23       23.79      7.28 o 
   9  -6   7        6.48       12.47      9.87 o 
  10  -6   7        2.15       12.81      8.10 o 
 -11  -5   7      126.16       72.67     51.25 o 
 -10  -5   7        9.31        7.02     21.26 o 
  -9  -5   7       63.83       66.45     13.47 o 
  -8  -5   7      102.08       89.74     10.90 o 
  -7  -5   7      323.91      298.63     13.19 o 
  -6  -5   7      194.67      195.70      9.11 o 
  -5  -5   7      119.10      137.15      6.01 o 
  -4  -5   7        7.06        1.85      2.42 o 
  -3  -5   7     1228.31     1370.12     18.85 o 
  -2  -5   7       20.83       12.85      2.43 o 
  -1  -5   7      887.93      928.56     12.43 o 
   0  -5   7        2.13        5.97      1.73 o 
   1  -5   7      953.56      952.14     12.91 o 
   2  -5   7     1527.24     1680.41     22.32 o 
   3  -5   7      485.65      523.76     12.93 o 
   4  -5   7       73.96       68.06      5.90 o 
   5  -5   7      195.69      236.60      9.16 o 
   6  -5   7       91.33       80.30      7.31 o 
   7  -5   7      497.26      436.84     16.36 o 
   8  -5   7       20.46       26.46      7.23 o 
   9  -5   7       72.02       77.16     10.28 o 
  10  -5   7       14.60       28.39      8.65 o 
  11  -5   7       56.21       69.53     11.87 o 
 -11  -4   7       37.46       62.22     15.30 o 
 -10  -4   7      139.08      154.69     17.47 o 
  -9  -4   7       96.88       92.11     14.48 o 
  -8  -4   7        0.95       -5.55      5.55 o 
  -7  -4   7      441.96      420.68     13.12 o 
  -6  -4   7       41.40       32.39      4.36 o 
  -5  -4   7      113.88       99.49      5.62 o 
  -4  -4   7      188.65      202.28      6.36 o 
  -3  -4   7      757.25      779.08     11.98 o 
  -2  -4   7       15.99       13.70      2.91 o 
  -1  -4   7       59.61       51.02      6.38 o 
   0  -4   7      277.77      237.23      4.60 o 
   1  -4   7     1216.75     1235.70     18.73 o 
   2  -4   7       40.42       85.89      5.34 o 
   3  -4   7      577.50      648.99     14.51 o 
   4  -4   7      331.99      367.14     11.31 o 
   5  -4   7     1690.71     1683.83     27.40 o 
   6  -4   7      321.44      319.63     12.73 o 
   7  -4   7      193.35      192.15     11.55 o 
   8  -4   7      321.49      303.36     17.24 o 
   9  -4   7      381.07      398.69     18.04 o 
  10  -4   7        0.48       -0.82      7.17 o 
  11  -4   7       53.07       63.33     15.34 o 
 -11  -3   7       29.08       44.06     13.73 o 
 -10  -3   7       62.63       43.15     12.63 o 
  -9  -3   7       12.66       -0.15      8.97 o 
  -8  -3   7        0.94       -5.31      5.31 o 
  -7  -3   7      389.69      344.12      9.37 o 
  -6  -3   7       36.30       41.52      3.70 o 
  -5  -3   7        0.27        2.65      2.14 o 
  -4  -3   7     4509.08     4452.99     46.16 o 
  -3  -3   7     1613.09     1738.04     23.82 o 
  -2  -3   7      268.19      246.17      7.03 o 
  -1  -3   7     1957.11     1787.83     23.96 o 
   0  -3   7      361.15      340.67      6.63 o 
   1  -3   7     3632.18     3649.39     46.04 o 
   2  -3   7     1172.18     1127.69     17.98 o 
   3  -3   7       78.47       75.10      5.12 o 
   4  -3   7     1227.01     1237.08     23.32 o 
   5  -3   7       76.02       47.99      5.20 o 
   6  -3   7     1761.82     1776.17     30.76 o 
   7  -3   7        0.01        6.40      5.35 o 
   8  -3   7      217.11      220.54     13.13 o 
   9  -3   7      192.76      195.48     13.39 o 
  10  -3   7      371.41      416.85     23.09 o 
  11  -3   7       46.82       63.45     14.03 o 
 -11  -2   7      127.76      153.87     17.62 o 
 -10  -2   7        3.39       19.76      9.01 o 
  -9  -2   7        1.61        0.57      6.83 o 
  -8  -2   7      154.09      147.37      9.85 o 
  -7  -2   7     1288.60     1278.07     24.11 o 
  -6  -2   7      104.86      122.94      6.50 o 
  -5  -2   7      456.01      416.36     11.09 o 
  -4  -2   7     2676.03     2671.19     35.89 o 
  -3  -2   7      429.02      420.99      8.47 o 
  -2  -2   7     3915.32     4026.05     54.88 o 
  -1  -2   7     2206.10     2299.08     33.56 o 
   0  -2   7     3091.03     3135.71     39.98 o 
   1  -2   7     2878.17     2643.43     45.86 o 
   2  -2   7     1153.53     1166.58     21.32 o 
   3  -2   7      521.83      567.91     31.93 o 
   4  -2   7     1128.96     1145.45     22.39 o 
   5  -2   7       38.05       40.98      4.97 o 
   6  -2   7      188.32      207.72     12.33 o 
   7  -2   7      318.84      338.26     14.67 o 
   8  -2   7      572.17      583.44     19.51 o 
   9  -2   7       35.66       44.42      9.27 o 
  10  -2   7       29.83       26.79     10.11 o 
  11  -2   7        1.04       -4.28      9.97 o 
 -11  -1   7        0.01        5.70     10.57 o 
 -10  -1   7       10.67       21.66      8.65 o 
  -9  -1   7       14.03       14.34     10.81 o 
  -8  -1   7       35.69       35.63      6.17 o 
  -7  -1   7        7.87        3.38      3.92 o 
  -6  -1   7      901.83      845.67     18.15 o 
  -5  -1   7       25.05       47.16      4.10 o 
  -4  -1   7      638.00      583.70     11.09 o 
  -3  -1   7      856.85      836.94     12.82 o 
  -2  -1   7     1531.95     1438.71     38.30 o 
  -1  -1   7     1855.33     1779.54     32.95 o 
   0  -1   7      313.26      407.49      8.26 o 
   1  -1   7     1537.50     1473.04     28.43 o 
   2  -1   7     2177.21     2371.77     42.16 o 
   3  -1   7      689.43      719.05     18.39 o 
   4  -1   7      346.74      447.36     12.55 o 
   5  -1   7       49.93       43.16      5.84 o 
   6  -1   7     1778.11     1710.06     33.27 o 
   7  -1   7      855.06      837.10     22.36 o 
   8  -1   7       14.12       20.43      6.63 o 
   9  -1   7       90.50       95.05     12.80 o 
  10  -1   7       79.03       71.95     13.03 o 
  11  -1   7       67.07       53.41     13.71 o 
 -11   0   7       67.60       63.69     10.96 o 
 -10   0   7       49.95       61.09      9.87 o 
  -9   0   7       26.98       31.87      7.25 o 
  -8   0   7      306.89      321.15     20.62 o 
  -7   0   7        0.23        0.34      3.81 o 
  -6   0   7       36.76       35.57      4.37 o 
  -5   0   7        8.45       12.76      3.39 o 
  -4   0   7      423.94      357.08     10.59 o 
  -3   0   7     2618.58     2837.28     35.68 o 
  -2   0   7      398.27      432.25     10.22 o 
  -1   0   7       10.72       14.92      3.30 o 
   0   0   7      229.13      225.62      5.78 o 
   1   0   7      521.72      524.85     11.97 o 
   2   0   7      348.26      415.31     13.01 o 
   3   0   7      498.51      574.30     20.69 o 
   4   0   7      577.12      595.55     14.60 o 
   5   0   7      638.01      717.55     20.65 o 
   6   0   7        0.43       11.76      5.07 o 
   7   0   7       36.65       46.48     10.20 o 
   8   0   7       34.30       42.34      9.71 o 
   9   0   7      187.57      203.59     26.49 o 
  10   0   7      257.08      282.08     20.43 o 
  11   0   7        0.01       27.38     11.43 o 
 -11   1   7       40.06       56.95     12.48 o 
 -10   1   7       67.36       81.21     20.59 o 
  -9   1   7        0.60        7.04      5.89 o 
  -8   1   7        9.90       13.19      5.71 o 
  -7   1   7      137.02      140.04      6.98 o 
  -6   1   7      363.43      359.35      9.37 o 
  -5   1   7     1513.00     1459.64     24.00 o 
  -4   1   7     1917.38     1983.44     25.46 o 
  -3   1   7     3856.87     3907.21     50.79 o 
  -2   1   7     6416.16     6331.98     86.78 o 
  -1   1   7      895.35      828.22     15.57 o 
   0   1   7      523.87      517.44     10.51 o 
   1   1   7     2232.40     2212.59     34.39 o 
   2   1   7     1024.27     1211.07     24.96 o 
   3   1   7     1112.96     1122.45     28.16 o 
   4   1   7      310.69      267.45      9.46 o 
   5   1   7      299.91      272.83     11.80 o 
   6   1   7       11.01       12.52      5.08 o 
   7   1   7      113.62       90.67     10.91 o 
   8   1   7       57.43       80.74     11.45 o 
   9   1   7       24.84        5.25     10.80 o 
  10   1   7       11.07       15.18      9.69 o 
  11   1   7       14.60        1.61     14.09 o 
 -11   2   7       10.53        9.38     27.93 o 
 -10   2   7        0.26       -3.06      5.53 o 
  -9   2   7       10.60       10.68      5.56 o 
  -8   2   7       51.14       61.65      7.33 o 
  -7   2   7      145.22      164.65      6.85 o 
  -6   2   7      207.56      185.79      8.72 o 
  -5   2   7     1197.32     1200.82     18.54 o 
  -4   2   7     1016.89      972.58     18.41 o 
  -3   2   7        1.46        6.16      2.55 o 
  -2   2   7       65.91       68.65      4.59 o 
  -1   2   7       81.29       74.25      5.50 o 
   0   2   7    10885.06    11186.89    148.88 o 
   1   2   7     1024.42     1123.37     20.34 o 
   2   2   7      244.70      269.67      9.96 o 
   3   2   7     1083.52     1229.80     22.00 o 
   4   2   7      184.19      207.84      9.90 o 
   5   2   7      379.18      322.18     12.37 o 
   6   2   7        0.02        0.72      6.49 o 
   7   2   7       16.25       34.09     15.10 o 
   8   2   7       35.96       29.01     12.08 o 
   9   2   7       84.90       41.03     14.68 o 
  10   2   7        0.30       22.68     39.84 o 
 -11   3   7        0.02        7.73     25.26 o 
 -10   3   7        2.03       -3.00      9.47 o 
  -9   3   7      141.70      128.90     13.85 o 
  -8   3   7      341.12      345.56     18.27 o 
  -7   3   7      569.38      489.45     32.27 o 
  -6   3   7     1809.66     1814.29     29.92 o 
  -5   3   7     1041.27      975.18     16.00 o 
  -4   3   7      351.16      337.68      7.45 o 
  -3   3   7     1093.11     1106.50     20.83 o 
  -2   3   7      207.56      227.04      7.73 o 
  -1   3   7      440.09      423.61     24.33 o 
   0   3   7      729.89      751.91     17.56 o 
   1   3   7     1716.41     1970.68     31.69 o 
   2   3   7       12.93        4.37      3.01 o 
   3   3   7        6.18       16.59      3.94 o 
   4   3   7       34.01       25.94      4.21 o 
   5   3   7      122.76      146.99     14.24 o 
   6   3   7      334.80      320.96     21.44 o 
   7   3   7      137.97      137.89     16.78 o 
   8   3   7       86.95       92.54     16.33 o 
   9   3   7      176.77      165.69     21.14 o 
  10   3   7        0.00       10.88     13.58 o 
 -11   4   7      134.98      164.40     17.58 o 
 -10   4   7       52.25       30.87     11.66 o 
  -9   4   7       33.58       10.62      8.88 o 
  -8   4   7       36.87       34.39      9.01 o 
  -7   4   7      272.84      254.24     21.73 o 
  -6   4   7      448.74      451.67     18.39 o 
  -5   4   7       96.39      109.15      5.90 o 
  -4   4   7      581.93      647.33     13.91 o 
  -3   4   7      807.97      792.90     13.74 o 
  -2   4   7       29.98       37.80      4.79 o 
  -1   4   7       18.52       32.29      3.40 o 
   0   4   7      572.67      630.79     10.38 o 
   1   4   7      674.94      684.99     16.88 o 
   2   4   7     3465.98     3430.75     76.53 o 
   3   4   7      336.62      398.72     19.38 o 
   4   4   7        4.10        9.32      9.46 o 
   5   4   7      107.47      119.93     13.85 o 
   6   4   7       13.47       28.73     10.23 o 
   7   4   7       43.42       35.10     18.38 o 
   8   4   7       44.74       43.23     12.93 o 
   9   4   7      314.07      331.01     27.01 o 
  10   4   7        5.37       26.15     20.31 o 
 -11   5   7      487.23      582.36     36.68 o 
 -10   5   7       42.95       43.41     11.76 o 
  -9   5   7       30.10       60.56     14.27 o 
  -8   5   7      267.85      257.54     17.03 o 
  -7   5   7     1343.07     1310.20     34.57 o 
  -6   5   7        1.95       -3.41      5.75 o 
  -5   5   7      566.12      538.90     17.03 o 
  -4   5   7       22.06       25.07      4.96 o 
  -3   5   7      275.73      327.99      8.44 o 
  -2   5   7      197.37      194.64      6.43 o 
  -1   5   7       56.33       46.11      3.90 o 
   0   5   7      361.40      334.52      7.79 o 
   1   5   7       62.40       81.38      4.71 o 
   2   5   7       47.53       55.95      9.74 o 
   3   5   7       15.13       10.44      8.64 o 
   4   5   7        0.04        4.62      9.10 o 
   5   5   7     1433.81     1653.07    226.99 o 
   6   5   7      104.33      156.78     25.21 o 
   7   5   7        2.59       13.46      9.35 o 
   8   5   7       30.68       40.23     22.48 o 
   9   5   7       10.64       14.66     20.73 o 
  10   5   7       71.40       52.23     17.01 o 
 -11   6   7        2.74       95.60     33.47 o 
 -10   6   7      105.11       88.67     17.57 o 
  -9   6   7      741.19      750.78     28.22 o 
  -8   6   7      109.78      135.84     17.07 o 
  -7   6   7       11.11        5.97      7.28 o 
  -6   6   7        5.03        7.77      6.63 o 
  -5   6   7       83.89       98.72      6.80 o 
  -4   6   7     1657.96     1588.63     55.91 o 
  -3   6   7     3475.44     3520.91     48.22 o 
  -2   6   7       22.55       34.49      4.06 o 
  -1   6   7      872.16      888.07     13.35 o 
   0   6   7       17.20       14.70      4.33 o 
   1   6   7      118.36       82.27      5.95 o 
   2   6   7      611.32      610.29     34.26 o 
   3   6   7      556.71      577.30     34.79 o 
   4   6   7      576.75      591.71     59.74 o 
   5   6   7     2407.70     3077.22    164.98 o 
   6   6   7        8.93       11.98     18.70 o 
   7   6   7       37.72       63.14     14.10 o 
   8   6   7        0.18       10.67     11.20 o 
   9   6   7       27.39       17.14     15.01 o 
  10   6   7      218.15      222.61     26.53 o 
 -10   7   7       30.59       18.61     12.95 o 
  -9   7   7       35.91       60.29     31.47 o 
  -8   7   7      140.31      139.94     17.59 o 
  -7   7   7      453.16      497.01     26.54 o 
  -6   7   7      218.59      204.37     13.59 o 
  -5   7   7      282.14      274.95     14.26 o 
  -4   7   7       28.65       33.65      7.71 o 
  -3   7   7      433.03      429.42     13.22 o 
  -2   7   7     2014.64     2046.44     30.77 o 
  -1   7   7       24.60       57.41      4.23 o 
   0   7   7       18.60       32.08      6.09 o 
   1   7   7      403.11      453.15     16.00 o 
   2   7   7      321.08      317.78     26.22 o 
   3   7   7      534.62      538.72     27.68 o 
   4   7   7      105.81      109.30     13.29 o 
   5   7   7        2.18       -1.08      6.99 o 
   6   7   7      310.13      426.65     24.46 o 
   7   7   7        7.96       32.26     16.74 o 
   8   7   7      187.35      245.26     23.07 o 
   9   7   7       58.09       70.51     42.20 o 
 -10   8   7       31.68       30.44     15.91 o 
  -9   8   7        1.32       36.79     12.65 o 
  -8   8   7        8.79       -0.48      9.33 o 
  -7   8   7       39.38       49.07     12.44 o 
  -6   8   7      307.62      257.14     19.79 o 
  -5   8   7      813.92      803.10     52.79 o 
  -4   8   7      280.82      269.53     10.55 o 
  -3   8   7      404.29      460.97     17.66 o 
  -2   8   7        4.25        8.38      5.20 o 
  -1   8   7      304.50      311.11     11.02 o 
   0   8   7      753.01      737.70     23.84 o 
   1   8   7        1.39       -1.52      7.90 o 
   2   8   7       29.37       26.01     12.81 o 
   3   8   7     1424.91     1317.23     40.55 o 
   4   8   7        0.09        8.79      8.21 o 
   5   8   7      132.76      111.43     15.08 o 
   6   8   7        0.05       -3.58      8.68 o 
   7   8   7       25.80       13.92     12.83 o 
   8   8   7        4.18       14.90     12.85 o 
   9   8   7        0.58        0.67     27.47 o 
 -10   9   7       15.08       32.62     14.50 o 
  -9   9   7      110.08       72.63     16.25 o 
  -7   9   7      149.70      137.38     33.47 o 
  -6   9   7       17.20       10.74      9.25 o 
  -5   9   7      836.47      787.20     46.49 o 
  -4   9   7      476.46      457.53     14.88 o 
  -3   9   7        3.12        5.00      6.10 o 
  -2   9   7     1452.64     1412.86     33.97 o 
  -1   9   7      986.33      985.38     25.99 o 
   0   9   7      101.31      134.30     19.34 o 
   1   9   7      219.29      198.69     22.76 o 
   2   9   7     1129.26     1047.11     33.98 o 
   3   9   7       20.79       24.55      8.91 o 
   4   9   7       23.31       18.66     12.81 o 
   5   9   7       70.59       45.25     12.09 o 
   6   9   7      527.85      546.90     31.69 o 
   7   9   7       70.85       78.84     15.81 o 
   8   9   7       77.75      106.73     19.02 o 
  -9  10   7       95.46       98.22     18.53 o 
  -8  10   7        6.10        7.51     11.28 o 
  -7  10   7       32.70       37.71     13.00 o 
  -6  10   7        7.79       10.05      8.99 o 
  -5  10   7        9.73        5.29      8.71 o 
  -4  10   7      418.04      349.48     21.13 o 
  -3  10   7      703.65      660.97     20.73 o 
  -2  10   7      168.86      126.68     11.38 o 
  -1  10   7       40.34       15.29      6.23 o 
   0  10   7       58.42       73.79      6.79 o 
   1  10   7        7.06       -3.69      4.91 o 
   2  10   7      139.19      146.22     21.91 o 
   3  10   7      145.32      122.72     21.70 o 
   4  10   7      102.52       78.92     13.45 o 
   5  10   7      251.91      268.41     40.45 o 
   6  10   7       88.33       72.10     15.11 o 
   7  10   7      157.86      165.62     23.64 o 
   8  10   7      307.54      303.13     32.07 o 
  -9  11   7        2.03        7.61     13.06 o 
  -8  11   7        2.08       -0.11     10.59 o 
  -7  11   7      578.09      545.11     43.17 o 
  -6  11   7       70.13       53.00     13.71 o 
  -5  11   7       54.01       52.31     12.37 o 
  -4  11   7     1037.03      930.99     55.82 o 
  -3  11   7        1.78        7.40      6.64 o 
  -2  11   7      970.41      942.19     27.64 o 
  -1  11   7      306.05      254.96     11.82 o 
   0  11   7      200.56      216.04     22.51 o 
   1  11   7       21.60       50.74     15.91 o 
   2  11   7       34.63       50.92     16.13 o 
   3  11   7      143.95      165.38     25.58 o 
   4  11   7      155.09       93.79     21.31 o 
   5  11   7      396.94      345.94     36.17 o 
   6  11   7      118.70       98.80     24.38 o 
   7  11   7       33.92       27.13     18.56 o 
  -8  12   7        6.16       24.77     13.65 o 
  -7  12   7      103.64      126.63     27.15 o 
  -6  12   7        9.17       23.94     10.98 o 
  -5  12   7       40.68       30.72     11.84 o 
  -4  12   7       18.42       46.79     11.33 o 
  -3  12   7       14.64       13.53      7.02 o 
  -2  12   7       97.07       95.69     16.56 o 
  -1  12   7     1165.29     1041.36     39.85 o 
   0  12   7        0.11       14.09      9.69 o 
   1  12   7        8.35       16.55     13.34 o 
   2  12   7       26.93       21.31     14.11 o 
   3  12   7        0.15        8.19     12.00 o 
   4  12   7      243.19      241.24     30.73 o 
   5  12   7      277.59      271.66     33.87 o 
   6  12   7       17.32       30.38     18.56 o 
   7  12   7      176.48      189.52     32.04 o 
  -8  13   7        1.17       13.67     12.67 o 
  -7  13   7      500.18      525.97     31.92 o 
  -6  13   7        4.35       11.08     10.27 o 
  -5  13   7        4.05       18.13     13.21 o 
  -4  13   7       98.19       86.01     14.34 o 
  -3  13   7       56.40       58.94     10.24 o 
  -2  13   7        4.70       -1.06      8.13 o 
  -1  13   7       21.61       23.99     15.37 o 
   0  13   7      166.31      202.72     20.00 o 
   1  13   7      127.52       96.98     42.15 o 
   2  13   7       68.78       96.19     22.37 o 
   3  13   7       95.24      111.54     24.21 o 
   4  13   7      173.17      164.57     28.02 o 
   5  13   7      111.27       94.32     24.35 o 
   6  13   7       49.21       19.44     18.56 o 
  -7  14   7       24.01       25.65     21.45 o 
  -6  14   7      185.09      134.67     37.93 o 
  -5  14   7       12.00        5.21     17.62 o 
  -4  14   7        3.09       14.59     10.48 o 
  -3  14   7       20.36       15.99     11.36 o 
  -2  14   7        0.02       -5.12      7.89 o 
  -1  14   7       30.69       41.01     13.03 o 
   0  14   7      370.80      383.17     27.56 o 
   1  14   7        1.21       10.21     11.73 o 
   2  14   7        4.25       -1.73     13.90 o 
   3  14   7      300.49      356.27     38.35 o 
   4  14   7        5.98       34.37     18.70 o 
   5  14   7        6.09        4.98     14.82 o 
  -6  15   7      112.84      116.59     21.44 o 
  -5  15   7       18.44       46.68     13.82 o 
  -4  15   7       46.40       18.88     17.50 o 
  -3  15   7       16.98       23.79     12.02 o 
  -2  15   7      226.37      245.06     24.12 o 
  -1  15   7       37.03       32.62     18.00 o 
   0  15   7       15.80       25.24     16.18 o 
   1  15   7       12.91       16.21     11.06 o 
   2  15   7      122.26      150.33     20.84 o 
   3  15   7       36.06       11.04     15.74 o 
   4  15   7       85.48       47.67     21.17 o 
  -5  16   7        2.20       38.71     20.32 o 
  -4  16   7      136.43      148.73     31.69 o 
  -3  16   7       36.65       22.53     13.39 o 
  -2  16   7      127.31      104.95     18.77 o 
  -1  16   7       24.87       -4.13     15.60 o 
   0  16   7       28.55       42.09     14.81 o 
   1  16   7       13.07       13.58     24.06 o 
   2  16   7       62.25       87.76     18.73 o 
   3  16   7        4.98        2.38     13.03 o 
  -4  17   7       37.29       24.38     21.21 o 
  -3  17   7       33.71       21.03     18.52 o 
  -2  17   7        7.68       12.81     22.30 o 
  -1  17   7       16.51       26.91     14.25 o 
   0  17   7       90.09       81.82     30.06 o 
   1  17   7        0.36        1.90     16.05 o 
   2  17   7        7.23       19.99     17.50 o 
   2 -19   8      177.10      187.61     20.43 o 
   3 -19   8       17.24       14.55      9.89 o 
   2 -18   8       24.41       48.30     15.79 o 
   3 -18   8      122.20      145.82     13.46 o 
   4 -18   8        4.63       15.35     11.44 o 
   5 -18   8       34.89       30.61     14.14 o 
  -5 -17   8      322.31      407.08     40.33 o 
  -4 -17   8       27.46       14.15     18.88 o 
  -3 -17   8       78.44       50.18     20.85 o 
  -2 -17   8       70.61       93.72     23.32 o 
  -1 -17   8       25.80       29.60     19.69 o 
   0 -17   8      148.65      195.06     27.24 o 
   1 -17   8        1.19       33.59     15.49 o 
   2 -17   8       14.75       12.67      9.86 o 
   3 -17   8        4.79        5.84      7.40 o 
   4 -17   8       34.23       26.02      9.26 o 
   5 -17   8       20.12       22.30      9.43 o 
   6 -17   8       54.69       88.16     13.21 o 
  -6 -16   8       13.76       33.20     20.92 o 
  -5 -16   8        0.09       17.01     19.90 o 
  -4 -16   8      163.60      137.26     25.86 o 
  -3 -16   8       83.79       81.16     22.19 o 
  -2 -16   8       11.51        2.61     15.24 o 
  -1 -16   8        3.91       10.34     15.81 o 
   0 -16   8       58.60       27.20     16.80 o 
   1 -16   8       12.64        8.41      7.49 o 
   2 -16   8       65.67       48.40      9.82 o 
   3 -16   8      185.06      181.60     15.57 o 
   4 -16   8        3.18       13.83      7.52 o 
   5 -16   8       21.42       24.22      8.76 o 
   6 -16   8       71.75       82.81     12.18 o 
   7 -16   8        0.55       11.73      9.49 o 
  -6 -15   8        1.31       23.32     19.37 o 
  -5 -15   8        1.26        2.96     16.13 o 
  -4 -15   8       17.82       13.37     16.20 o 
  -3 -15   8       19.33       51.76     17.92 o 
  -2 -15   8       83.62       45.94     18.14 o 
  -1 -15   8      203.70      122.58     21.70 o 
   0 -15   8        0.82       -8.56      8.59 o 
   1 -15   8        0.23       10.97      6.69 o 
   2 -15   8       65.12       68.82     10.28 o 
   3 -15   8        5.66       11.34      7.82 o 
   4 -15   8      240.06      217.55     15.85 o 
   5 -15   8       27.21       23.72      7.71 o 
   6 -15   8      104.86      113.73     13.10 o 
   7 -15   8       52.31       37.34     10.57 o 
  -7 -14   8      349.99      326.39     35.96 o 
  -6 -14   8        3.97        3.11     16.69 o 
  -5 -14   8        5.56       -0.07     14.29 o 
  -4 -14   8       34.04        4.41     15.00 o 
  -3 -14   8      345.65      299.64     28.69 o 
  -2 -14   8      151.81      130.59     21.07 o 
  -1 -14   8      161.75      167.82     15.90 o 
   0 -14   8        6.28       19.05      7.02 o 
   1 -14   8       38.77       35.23      9.10 o 
   2 -14   8      131.36      134.60     18.34 o 
   3 -14   8        0.04        6.41      6.90 o 
   4 -14   8       23.09       35.46      7.44 o 
   5 -14   8        5.86       16.84      6.82 o 
   6 -14   8        0.02       12.40      8.44 o 
   7 -14   8       52.66       51.27     11.10 o 
   8 -14   8        1.87       13.61      9.65 o 
  -8 -13   8      118.07      117.02     30.26 o 
  -7 -13   8        9.77       -0.41     12.44 o 
  -6 -13   8       59.50       23.92     16.51 o 
  -5 -13   8      141.09      129.74     22.83 o 
  -4 -13   8       69.94       68.59     18.77 o 
  -3 -13   8      173.04      174.59     22.55 o 
  -2 -13   8       28.82       12.21     13.44 o 
  -1 -13   8      239.61      224.83     13.22 o 
   0 -13   8      109.58      125.24     17.81 o 
   1 -13   8       75.76       48.52      6.95 o 
   2 -13   8       61.15       47.23      8.76 o 
   3 -13   8       72.41       68.44      9.97 o 
   4 -13   8       35.33       40.43     10.96 o 
   5 -13   8        7.99       15.74      6.89 o 
   6 -13   8       68.63       84.99     13.15 o 
   7 -13   8      186.61      188.53     26.50 o 
   8 -13   8       16.54       18.73      9.39 o 
  -8 -12   8        3.33       -3.25     13.44 o 
  -7 -12   8        0.16        2.62     13.16 o 
  -6 -12   8       50.64       64.59     14.64 o 
  -5 -12   8       28.03       29.14     11.54 o 
  -4 -12   8        0.12       -4.22      8.78 o 
  -3 -12   8      590.55      600.64     44.58 o 
  -2 -12   8      240.80      218.36     12.29 o 
  -1 -12   8      347.43      344.72     12.70 o 
   0 -12   8      355.10      354.93     15.13 o 
   1 -12   8        3.61       -2.37      3.61 o 
   2 -12   8        0.08        1.36      4.98 o 
   3 -12   8      288.81      291.72     15.80 o 
   4 -12   8        0.74       -3.05      6.29 o 
   5 -12   8        0.39       16.25      7.43 o 
   6 -12   8        3.73        5.59      7.29 o 
   7 -12   8        0.20        6.63      8.69 o 
   8 -12   8       23.52       30.63     15.42 o 
   9 -12   8      155.23      162.84     16.86 o 
  -9 -11   8      102.68      111.97     43.19 o 
  -8 -11   8        3.26       -9.70     12.40 o 
  -7 -11   8        3.94       -8.36     15.30 o 
  -6 -11   8      232.66      207.19     19.20 o 
  -5 -11   8      433.16      381.99     22.65 o 
  -4 -11   8      196.69      225.34     24.05 o 
  -3 -11   8      290.27      288.79     12.27 o 
  -2 -11   8        0.24        1.36      3.08 o 
  -1 -11   8      732.23      746.39     15.15 o 
   0 -11   8       14.75        9.02      4.07 o 
   1 -11   8      973.52     1022.53     22.15 o 
   2 -11   8        0.00        0.20      4.20 o 
   3 -11   8      696.61      652.49     21.72 o 
   4 -11   8      869.44      837.87     25.76 o 
   5 -11   8       65.47       60.56      9.81 o 
   6 -11   8      586.57      572.14     34.60 o 
   7 -11   8       24.97       13.17      8.34 o 
   8 -11   8       14.99        9.91      9.14 o 
   9 -11   8       10.39       14.37      9.94 o 
  -9 -10   8        0.29       19.32     27.47 o 
  -8 -10   8       14.53       -1.87     12.06 o 
  -7 -10   8       44.25       35.40     18.28 o 
  -6 -10   8        0.00       -5.33      8.71 o 
  -5 -10   8        0.96      -10.84     15.30 o 
  -4 -10   8       10.24        7.29      6.70 o 
  -3 -10   8       12.04        1.80      4.31 o 
  -2 -10   8       92.31       80.41      5.07 o 
  -1 -10   8       25.63       26.48      3.67 o 
   0 -10   8       54.51       57.36      5.95 o 
   1 -10   8      105.48       80.04      8.82 o 
   2 -10   8       25.78       28.63      4.38 o 
   3 -10   8      448.33      381.90     15.15 o 
   4 -10   8       84.98       52.60     10.78 o 
   5 -10   8      209.52      243.61     14.77 o 
   6 -10   8      235.88      226.31     25.81 o 
   7 -10   8        3.17        6.17      7.47 o 
   8 -10   8      206.79      190.71     19.09 o 
   9 -10   8      182.46      206.06     19.47 o 
  10 -10   8      145.35      119.06     15.95 o 
  -9  -9   8      252.94      193.57     37.56 o 
  -8  -9   8      164.25      186.91     19.86 o 
  -7  -9   8      368.68      345.07     40.47 o 
  -6  -9   8        0.66        1.96      8.87 o 
  -5  -9   8        6.06        9.85     10.09 o 
  -4  -9   8       24.72       31.75      5.22 o 
  -3  -9   8      107.02       91.56      5.63 o 
  -2  -9   8       44.54       44.02      4.13 o 
  -1  -9   8       43.65       36.11      3.69 o 
   0  -9   8      165.44      174.58      6.38 o 
   1  -9   8      313.72      301.29     12.71 o 
   2  -9   8      425.43      393.62      9.94 o 
   3  -9   8      701.10      684.42     21.96 o 
   4  -9   8     1291.80     1249.94     25.76 o 
   5  -9   8       71.69       81.10      7.55 o 
   6  -9   8        0.90       12.35      5.70 o 
   7  -9   8       36.70       29.30      8.23 o 
   8  -9   8        4.44       20.27      8.97 o 
   9  -9   8      127.29      146.13     19.12 o 
  10  -9   8        9.37        6.57      9.49 o 
 -10  -8   8       76.97       63.14     28.76 o 
  -9  -8   8       37.02       33.04     14.10 o 
  -8  -8   8        0.91       16.83     11.66 o 
  -7  -8   8      636.40      606.32     29.04 o 
  -6  -8   8        5.22        0.89      8.92 o 
  -5  -8   8        2.78       -1.33      6.22 o 
  -4  -8   8        3.95        4.67      4.29 o 
  -3  -8   8      501.20      537.96      9.66 o 
  -2  -8   8       37.95       26.72      3.13 o 
  -1  -8   8      418.62      511.37      9.89 o 
   0  -8   8      201.44      207.35      6.53 o 
   1  -8   8      349.63      339.19      7.99 o 
   2  -8   8       52.10       67.78      4.21 o 
   3  -8   8       44.12       52.00      5.37 o 
   4  -8   8       82.81       69.50      6.60 o 
   5  -8   8       84.29       80.85     14.02 o 
   6  -8   8      102.91       85.14     15.27 o 
   7  -8   8      342.47      336.64     19.15 o 
   8  -8   8        1.09        7.87      6.63 o 
   9  -8   8      185.24      161.97     13.52 o 
  10  -8   8       38.45       36.25      9.65 o 
 -10  -7   8       78.68       59.92     15.40 o 
  -9  -7   8      364.74      385.59     25.65 o 
  -8  -7   8      206.33      234.46     58.17 o 
  -7  -7   8        0.63        2.97      9.00 o 
  -6  -7   8        3.82        2.55      5.67 o 
  -5  -7   8       17.71       17.87      6.47 o 
  -4  -7   8        3.33        2.36      2.95 o 
  -3  -7   8      689.24      675.47     12.01 o 
  -2  -7   8      783.88      774.65     11.16 o 
  -1  -7   8     1840.44     1957.28     23.63 o 
   0  -7   8      353.89      442.94      8.46 o 
   1  -7   8       12.53        7.25      2.30 o 
   2  -7   8        2.79       -0.01      2.19 o 
   3  -7   8      443.68      518.56     11.93 o 
   4  -7   8     1713.28     1641.96     30.13 o 
   5  -7   8        0.52        6.08      5.36 o 
   6  -7   8       28.21       25.49      6.52 o 
   7  -7   8      194.14      172.34     11.85 o 
   8  -7   8       20.03       23.50      7.35 o 
   9  -7   8      140.92      147.84     12.95 o 
  10  -7   8       62.83       91.75     12.44 o 
 -10  -6   8      347.38      277.34     23.40 o 
  -9  -6   8       77.74       76.75     15.04 o 
  -8  -6   8      716.55      625.28     29.01 o 
  -7  -6   8      578.67      570.90     17.92 o 
  -6  -6   8       41.14       52.05      7.03 o 
  -5  -6   8      330.86      343.30     14.79 o 
  -4  -6   8      116.29      123.21      5.40 o 
  -3  -6   8      359.71      365.67      8.07 o 
  -2  -6   8      458.87      398.82      6.82 o 
  -1  -6   8        0.02        0.46      1.73 o 
   0  -6   8       59.94       74.64      3.33 o 
   1  -6   8     1464.27     1536.22     19.24 o 
   2  -6   8        0.39        1.24      2.21 o 
   3  -6   8     1161.65     1234.46     23.45 o 
   4  -6   8       53.32       51.32      5.79 o 
   5  -6   8      280.18      264.59     11.95 o 
   6  -6   8      129.46      127.70      9.48 o 
   7  -6   8      293.69      304.80     14.59 o 
   8  -6   8      179.61      182.80     12.94 o 
   9  -6   8        0.17       -1.23      6.20 o 
  10  -6   8       30.31       49.54      9.98 o 
 -11  -5   8       36.99       35.76     14.32 o 
 -10  -5   8      268.45      243.68     54.87 o 
  -9  -5   8       88.18       92.76     14.76 o 
  -8  -5   8      321.63      284.20     13.87 o 
  -7  -5   8      679.87      666.03     19.27 o 
  -6  -5   8     1167.59     1170.74     21.13 o 
  -5  -5   8      144.07      145.29      7.18 o 
  -4  -5   8      114.83      107.77      4.76 o 
  -3  -5   8        0.00        1.25      2.31 o 
  -2  -5   8     3235.20     3355.61     39.24 o 
  -1  -5   8      115.39      141.15      4.63 o 
   0  -5   8      120.33      101.65      3.43 o 
   1  -5   8      400.90      437.59      7.78 o 
   2  -5   8      750.61      884.20     21.57 o 
   3  -5   8      195.13      209.18      8.40 o 
   4  -5   8      115.60      148.41      8.20 o 
   5  -5   8        0.64        3.49      4.05 o 
   6  -5   8       22.47       15.66      8.19 o 
   7  -5   8      422.27      421.03     16.23 o 
   8  -5   8       10.76       16.31      6.98 o 
   9  -5   8       73.94      103.83     11.22 o 
  10  -5   8       29.32       20.03      8.69 o 
 -11  -4   8       35.75       48.26     18.08 o 
 -10  -4   8      166.99      102.34     21.33 o 
  -9  -4   8      137.61      124.16     14.20 o 
  -8  -4   8        6.56        6.60      6.22 o 
  -7  -4   8      287.68      304.91     13.02 o 
  -6  -4   8       81.21      102.31      6.20 o 
  -5  -4   8      167.10      129.78      5.21 o 
  -4  -4   8     2553.43     2451.23     27.43 o 
  -3  -4   8     1333.00     1304.77     19.36 o 
  -2  -4   8        2.57        1.87      1.45 o 
  -1  -4   8      218.16      261.27      6.74 o 
   0  -4   8      440.42      474.51      7.89 o 
   1  -4   8      377.91      447.92      9.58 o 
   2  -4   8      785.47      927.90     16.19 o 
   3  -4   8     1110.53     1160.44     21.87 o 
   4  -4   8      172.29      186.30      8.93 o 
   5  -4   8      182.34      196.85      8.57 o 
   6  -4   8       78.17       83.05      8.93 o 
   7  -4   8        4.20       12.45      7.06 o 
   8  -4   8        0.22       -8.52      8.52 o 
   9  -4   8       54.05       77.89     10.38 o 
  10  -4   8       16.95       24.36      8.18 o 
  11  -4   8      129.06      140.69     17.37 o 
 -11  -3   8      251.45      287.14     22.19 o 
 -10  -3   8       24.90       -2.78     17.61 o 
  -9  -3   8        0.64       -4.30      6.54 o 
  -8  -3   8      191.81      197.51     13.85 o 
  -7  -3   8     1777.87     1783.99     34.42 o 
  -6  -3   8     3413.14     3305.57     42.29 o 
  -5  -3   8      342.68      353.31      9.07 o 
  -4  -3   8       17.03       21.35      3.27 o 
  -3  -3   8     4397.74     4276.93     59.98 o 
  -2  -3   8      706.04      767.06     14.38 o 
  -1  -3   8      196.36      208.70      5.06 o 
   0  -3   8        7.48        8.78      1.85 o 
   1  -3   8      312.78      312.00      7.49 o 
   2  -3   8       78.63       73.49      4.32 o 
   3  -3   8        0.64       -1.14      2.59 o 
   4  -3   8       65.80       84.54      6.18 o 
   5  -3   8        4.76        6.25      3.82 o 
   6  -3   8     1064.82     1028.29     24.01 o 
   7  -3   8       41.27       48.52      7.47 o 
   8  -3   8      102.73       92.71     10.05 o 
   9  -3   8      196.07      209.93     15.09 o 
  10  -3   8        8.29       -1.70      9.43 o 
  11  -3   8      135.79      162.83     20.03 o 
 -11  -2   8       11.89       13.33     11.08 o 
 -10  -2   8      171.11      200.50     15.04 o 
  -9  -2   8       21.70       15.13      7.37 o 
  -8  -2   8       17.66        6.66      5.70 o 
  -7  -2   8        8.27        2.86      4.98 o 
  -6  -2   8        1.70        0.92      3.58 o 
  -5  -2   8      632.52      618.33     12.11 o 
  -4  -2   8     1555.71     1800.66     25.83 o 
  -3  -2   8      785.64      783.02     14.50 o 
  -2  -2   8       28.40       33.04      6.58 o 
  -1  -2   8      648.22      687.06     14.20 o 
   0  -2   8     1989.90     2035.28     27.94 o 
   1  -2   8      101.75      101.04      7.21 o 
   2  -2   8     1369.82     1397.87     25.67 o 
   3  -2   8        0.07        5.98      3.69 o 
   4  -2   8      279.58      242.42     11.72 o 
   5  -2   8      780.76      788.54     16.51 o 
   6  -2   8     3601.33     3532.01     56.93 o 
   7  -2   8      680.94      686.50     20.18 o 
   8  -2   8      206.44      173.54     12.14 o 
   9  -2   8      683.19      693.46     27.28 o 
  10  -2   8      215.74      206.79     17.92 o 
  11  -2   8       31.92       39.12     12.55 o 
 -11  -1   8      351.45      358.86     18.46 o 
 -10  -1   8      244.79      291.11     20.99 o 
  -9  -1   8        0.95       -2.17      6.26 o 
  -8  -1   8       90.14       87.57      7.53 o 
  -7  -1   8       13.43       13.21      4.19 o 
  -6  -1   8      445.78      394.15     10.68 o 
  -5  -1   8        1.01        4.02      3.89 o 
  -4  -1   8        3.39        1.80      2.01 o 
  -3  -1   8      875.10      971.34     17.09 o 
  -2  -1   8     2798.92     2895.63     51.13 o 
  -1  -1   8     3189.62     3317.35     56.62 o 
   0  -1   8     1844.04     2024.80     30.51 o 
   1  -1   8     3002.95     3201.02     55.09 o 
   2  -1   8      223.03      189.47     11.13 o 
   3  -1   8     1141.62     1243.10     26.97 o 
   4  -1   8     1346.54     1271.32     24.33 o 
   5  -1   8        2.93        4.05      4.39 o 
   6  -1   8      225.16      212.84     10.95 o 
   7  -1   8        5.05        7.61      5.37 o 
   8  -1   8        0.00        3.27      5.78 o 
   9  -1   8      577.27      553.45     24.27 o 
  10  -1   8      243.65      236.46     19.11 o 
  11  -1   8       10.68       27.19     13.25 o 
 -11   0   8        0.02        2.54      9.01 o 
 -10   0   8       26.18       17.98      7.79 o 
  -9   0   8        9.06       12.75      8.58 o 
  -8   0   8       68.06       78.73      9.58 o 
  -7   0   8      479.45      442.62     11.26 o 
  -6   0   8      527.90      500.82     11.14 o 
  -5   0   8      141.94      152.70      7.02 o 
  -4   0   8      355.63      357.49      7.74 o 
  -3   0   8     2041.59     2314.72     42.41 o 
  -2   0   8      813.04      808.75     13.80 o 
  -1   0   8      943.29      988.48     18.82 o 
   0   0   8     2598.49     2593.68     34.20 o 
   1   0   8      647.99      649.89     14.14 o 
   2   0   8     1113.69     1247.63     26.12 o 
   3   0   8     1642.69     1764.74     35.01 o 
   4   0   8      124.14      128.33      7.22 o 
   5   0   8       28.23       28.06      5.34 o 
   6   0   8     1077.96     1047.27     32.21 o 
   7   0   8       13.01       13.73      5.67 o 
   8   0   8       32.60       49.12     11.86 o 
   9   0   8       81.17       82.71     12.34 o 
  10   0   8      243.02      263.80     20.11 o 
 -11   1   8       38.74        5.83     15.08 o 
 -10   1   8      386.63      356.67     14.75 o 
  -9   1   8       45.17       52.07      6.74 o 
  -8   1   8      686.84      669.54     17.26 o 
  -7   1   8       12.24       18.01      3.55 o 
  -6   1   8      359.62      348.20     11.28 o 
  -5   1   8      236.77      257.38      7.52 o 
  -4   1   8       84.43       68.20      4.67 o 
  -3   1   8     2479.38     2569.04     40.13 o 
  -2   1   8       87.88      103.29     10.00 o 
  -1   1   8     2576.52     2597.20     39.30 o 
   0   1   8      101.36      108.94      6.68 o 
   1   1   8     1252.13     1266.37     22.67 o 
   2   1   8     6615.27     7177.89    115.45 o 
   3   1   8      534.67      557.52     15.84 o 
   4   1   8      610.02      659.06     15.62 o 
   5   1   8      354.08      384.57     12.74 o 
   6   1   8      597.96      566.35     16.68 o 
   7   1   8       59.79       65.50     13.60 o 
   8   1   8        4.43       14.24     10.14 o 
   9   1   8        5.52        8.08     10.98 o 
  10   1   8       68.68       81.49     18.70 o 
 -11   2   8       16.35        8.25     13.66 o 
 -10   2   8       12.79       -1.94     11.68 o 
  -9   2   8      193.26      184.98     15.34 o 
  -8   2   8       85.00       78.93     20.55 o 
  -7   2   8      147.56      136.18     11.17 o 
  -6   2   8      222.18      242.99     14.21 o 
  -5   2   8        1.33        1.36      2.67 o 
  -4   2   8      599.15      671.65     12.07 o 
  -3   2   8     1367.11     1502.05     23.67 o 
  -2   2   8     1608.50     1761.95     25.93 o 
  -1   2   8      374.82      395.33     13.57 o 
   0   2   8     3155.21     3151.13     47.07 o 
   1   2   8        9.35       16.28      3.39 o 
   2   2   8        8.60       18.51      7.17 o 
   3   2   8      109.41       89.20      6.83 o 
   4   2   8       28.65       34.03      6.67 o 
   5   2   8       53.78       56.60     14.26 o 
   6   2   8       55.98       54.38     11.52 o 
   7   2   8      341.74      324.07     38.50 o 
   8   2   8      119.19       99.04     27.79 o 
   9   2   8      237.09      277.13     25.19 o 
  10   2   8      174.67      198.77     24.15 o 
 -11   3   8      180.32      148.60     24.58 o 
 -10   3   8      229.34      224.71     32.32 o 
  -9   3   8       64.74       34.19     10.37 o 
  -8   3   8        8.48        2.82      7.47 o 
  -7   3   8        5.05        4.41      5.60 o 
  -6   3   8     1324.61     1263.47     28.02 o 
  -5   3   8     1421.21     1457.53     19.59 o 
  -4   3   8     2752.70     2819.57     40.08 o 
  -3   3   8       47.44       94.72      8.50 o 
  -2   3   8        0.08        4.53      1.87 o 
   0   3   8       92.56      100.13      5.79 o 
   1   3   8      151.73      147.48      6.85 o 
   2   3   8     1327.32     1426.34     29.28 o 
   3   3   8        0.44        2.56      6.34 o 
   4   3   8      758.38      799.54     20.61 o 
   5   3   8      687.99      653.80     39.48 o 
   6   3   8     1452.04     1395.93     45.78 o 
   7   3   8        0.00        4.22      9.01 o 
   8   3   8       15.70       22.01     11.58 o 
   9   3   8        0.49        9.73     12.18 o 
  10   3   8        1.32       -2.28     12.97 o 
 -11   4   8        0.62        5.17     13.50 o 
 -10   4   8       32.77       37.03     11.66 o 
  -9   4   8        9.11       15.50      8.95 o 
  -8   4   8      245.50      278.40     17.15 o 
  -7   4   8      571.82      531.93     38.62 o 
  -6   4   8        0.00        4.62      5.64 o 
  -5   4   8     1518.70     1493.59     27.37 o 
  -4   4   8        7.31       13.79      3.55 o 
  -3   4   8      108.36       85.12      5.75 o 
  -2   4   8     7645.13     8201.15     91.70 o 
  -1   4   8      468.39      530.19     11.42 o 
   0   4   8      288.69      308.27      9.56 o 
   1   4   8      205.64      215.58      9.33 o 
   2   4   8      224.15      185.82      8.61 o 
   3   4   8      268.79      271.17     10.36 o 
   4   4   8      553.32      486.48     32.36 o 
   5   4   8        2.35       -6.01      6.01 o 
   6   4   8       13.20       12.54      8.83 o 
   7   4   8      239.90      267.73     21.97 o 
   8   4   8        5.50        3.45     15.00 o 
   9   4   8      234.40      249.06     24.56 o 
  10   4   8      454.01      442.58     35.25 o 
 -11   5   8      293.71      230.68     44.14 o 
 -10   5   8       19.56       38.31     11.71 o 
  -9   5   8       16.51       12.08      9.28 o 
  -8   5   8       22.25       12.98      8.47 o 
  -7   5   8       34.08       36.97      8.80 o 
  -6   5   8        1.84       -2.44      6.10 o 
  -5   5   8       52.18       47.78      4.76 o 
  -4   5   8      235.45      238.92     10.64 o 
  -3   5   8      530.27      569.50     11.81 o 
  -2   5   8      466.21      490.92     10.52 o 
  -1   5   8       58.42       58.82      4.48 o 
   0   5   8       44.26       58.07      7.35 o 
   1   5   8      751.90      781.56     15.84 o 
   2   5   8      501.06      469.27     13.61 o 
   3   5   8       33.62       44.14     12.63 o 
   4   5   8        0.75       -6.92      8.75 o 
   5   5   8        7.14       -1.70     19.18 o 
   6   5   8      298.43      320.29     42.54 o 
   7   5   8       88.31       94.19     15.74 o 
   8   5   8        8.28       12.25     10.68 o 
   9   5   8       24.08       18.29     14.17 o 
  10   5   8       99.44      109.87     21.24 o 
 -10   6   8        2.50      144.56     28.72 o 
  -9   6   8      171.38      199.33     28.05 o 
  -8   6   8      129.91      154.63     17.73 o 
  -7   6   8      688.41      676.69     24.07 o 
  -6   6   8      814.11      772.08     28.82 o 
  -5   6   8      280.10      326.80     12.13 o 
  -4   6   8        7.52        2.62      4.08 o 
  -3   6   8      862.83      928.32     19.62 o 
  -2   6   8      106.78       72.66      4.87 o 
  -1   6   8       14.55        5.07      2.53 o 
   0   6   8      852.83      948.89     21.39 o 
   1   6   8      533.80      546.59     12.84 o 
   2   6   8     3117.00     2945.21    100.70 o 
   3   6   8        3.46        4.66      8.75 o 
   4   6   8      256.39      292.09     27.88 o 
   5   6   8        0.74       -1.42      7.42 o 
   6   6   8      119.82      164.22     20.09 o 
   7   6   8       38.23       40.55     15.45 o 
   8   6   8      316.86      351.12     26.75 o 
   9   6   8      223.15      239.91     44.64 o 
 -10   7   8        0.14        3.67     11.53 o 
  -9   7   8       10.26       13.58     11.12 o 
  -8   7   8       15.77       35.40     12.24 o 
  -7   7   8      397.19      388.74     24.15 o 
  -6   7   8      258.80      263.93     19.69 o 
  -5   7   8     1041.99      984.94     31.09 o 
  -4   7   8       37.50       24.88      6.47 o 
  -3   7   8      147.01      174.97      9.22 o 
  -2   7   8      624.65      656.25     13.33 o 
  -1   7   8     2415.84     2413.85     30.17 o 
   0   7   8        0.08        3.21      3.68 o 
   1   7   8      105.74      122.51     17.57 o 
   2   7   8        2.83       -0.95      8.43 o 
   3   7   8     1284.88     1334.27     60.44 o 
   4   7   8       74.84       89.93     12.56 o 
   5   7   8       31.10       30.69     10.57 o 
   6   7   8       82.62       69.38     13.59 o 
   7   7   8        8.05       -0.08     10.04 o 
   8   7   8      200.20      279.31     25.09 o 
   9   7   8       36.33       51.01     16.61 o 
 -10   8   8        8.42       46.78     23.43 o 
  -9   8   8        0.00        4.85     11.33 o 
  -8   8   8      109.00       99.39     20.75 o 
  -7   8   8       32.01       33.88     11.66 o 
  -6   8   8      746.20      702.88     31.05 o 
  -5   8   8       27.18       10.61      8.46 o 
  -4   8   8      715.34      645.61     27.14 o 
  -3   8   8       22.10       18.49      6.87 o 
  -2   8   8       14.53        4.26      8.45 o 
  -1   8   8      119.00      142.28      8.00 o 
   0   8   8      597.96      555.76     28.69 o 
   1   8   8        1.08        8.12     10.97 o 
   2   8   8      168.98      203.14     23.78 o 
   3   8   8        0.04       -5.88      5.88 o 
   4   8   8      207.74      213.95     17.54 o 
   5   8   8        0.12        3.32      8.57 o 
   6   8   8       25.16       45.40     12.32 o 
   7   8   8       47.72       31.23     13.00 o 
   8   8   8      302.26      445.57     45.64 o 
   9   8   8      201.28      259.52     26.64 o 
 -10   9   8       29.98       23.21     23.27 o 
  -9   9   8        5.15        9.27     14.33 o 
  -8   9   8       18.69       52.11     13.98 o 
  -7   9   8       48.27       56.01     31.63 o 
  -6   9   8      367.89      386.78     24.10 o 
  -5   9   8       19.60       20.35      9.47 o 
  -4   9   8        1.31        3.14      7.42 o 
  -3   9   8      171.18      167.78     12.39 o 
  -2   9   8      510.57      443.37     17.72 o 
  -1   9   8      944.82      956.06     26.09 o 
   0   9   8      364.84      341.60     27.95 o 
   1   9   8       28.22       51.73     15.24 o 
   2   9   8      508.40      435.38     33.34 o 
   3   9   8      453.22      422.63     22.12 o 
   4   9   8      979.07      882.81     34.18 o 
   5   9   8     1446.71     1381.10     46.78 o 
   6   9   8      718.12      742.57     34.50 o 
   7   9   8       62.02       70.15     16.39 o 
   8   9   8      265.41      436.14     52.13 o 
  -9  10   8       41.80       47.23     31.97 o 
  -8  10   8      178.03      204.14     23.04 o 
  -7  10   8       46.83       58.44     27.15 o 
  -6  10   8        7.99       10.46      9.99 o 
  -5  10   8      122.60      116.95     20.39 o 
  -4  10   8      426.39      424.18     25.02 o 
  -3  10   8      122.47      122.94     11.57 o 
  -2  10   8        1.23       -3.87      8.22 o 
  -1  10   8      556.95      533.68     29.39 o 
   0  10   8        5.55       -6.07      9.00 o 
   1  10   8      142.75       88.99     15.51 o 
   2  10   8      125.25       85.28     19.41 o 
   3  10   8       63.33       70.29     18.60 o 
   4  10   8      981.04      956.74     36.47 o 
   5  10   8      930.63      847.00     35.61 o 
   6  10   8       22.00       17.17     11.66 o 
   7  10   8       38.11       65.33     16.21 o 
   8  10   8       15.31       23.83     15.21 o 
  -9  11   8       62.05       91.85     18.89 o 
  -8  11   8        0.71       26.91     12.61 o 
  -7  11   8        1.60       23.15     12.42 o 
  -6  11   8       31.40       40.80     20.84 o 
  -5  11   8       56.17       48.41     12.26 o 
  -4  11   8       26.44       22.19     15.49 o 
  -3  11   8       10.57       16.37      7.50 o 
  -2  11   8       39.58       26.39      7.91 o 
  -1  11   8       35.77       39.41     10.50 o 
   0  11   8      102.31      107.64     14.93 o 
   1  11   8      800.78      664.35     43.19 o 
   2  11   8      160.21      155.11     23.78 o 
   3  11   8       39.31       75.69     19.23 o 
   4  11   8        8.49       29.43     15.53 o 
   5  11   8       17.50       19.76     14.68 o 
   6  11   8       25.95       13.87     16.09 o 
   7  11   8        0.42       -7.66     13.30 o 
  -8  12   8       26.31       20.73     12.76 o 
  -7  12   8        8.64        6.37     13.57 o 
  -6  12   8       13.09       11.23     11.00 o 
  -5  12   8       81.23       82.56     14.67 o 
  -4  12   8       46.28       33.10     11.37 o 
  -3  12   8       76.07       60.32     10.20 o 
  -2  12   8      130.63      161.82     29.37 o 
  -1  12   8       74.12       96.13     15.37 o 
   0  12   8      118.39       69.10     37.26 o 
   1  12   8       80.10       65.28     19.41 o 
   2  12   8        2.04        3.60     12.46 o 
   3  12   8      143.36      142.16     25.41 o 
   4  12   8        2.30        1.76     11.93 o 
   5  12   8      243.93      272.26     34.01 o 
   6  12   8        4.92       12.31     16.73 o 
   7  12   8      220.00      169.76     31.90 o 
  -8  13   8        3.62        5.50     13.44 o 
  -7  13   8        8.61       17.17     13.19 o 
  -6  13   8       68.66       73.75     16.08 o 
  -5  13   8      112.42      111.07     38.34 o 
  -4  13   8       53.89       91.18     20.64 o 
  -3  13   8       31.38       30.43      8.80 o 
  -2  13   8      143.46      120.39     18.81 o 
  -1  13   8        5.63        9.88      9.18 o 
   0  13   8       80.10       60.37     13.08 o 
   1  13   8        2.39        5.37     10.12 o 
   2  13   8        4.26       24.49     15.67 o 
   3  13   8      113.32       98.66     23.99 o 
   4  13   8       25.89       40.65     18.84 o 
   5  13   8       48.74       32.11     17.85 o 
   6  13   8       15.49       -7.66     13.48 o 
  -7  14   8      115.36       82.27     17.43 o 
  -6  14   8      146.40      165.49     23.57 o 
  -5  14   8        0.35       -3.46     10.30 o 
  -4  14   8       17.98       18.76     10.11 o 
  -3  14   8       23.08       18.69     10.65 o 
  -2  14   8       21.99        0.46      9.61 o 
  -1  14   8       60.98       89.27     20.91 o 
   0  14   8      270.16      280.75     44.44 o 
   1  14   8        0.66       -8.77      9.78 o 
   2  14   8       77.77       94.63     24.35 o 
   3  14   8       50.10       40.01     18.63 o 
   4  14   8       51.03       55.72     20.85 o 
   5  14   8        5.14      -11.75     11.75 o 
  -6  15   8       14.47       22.69     16.55 o 
  -5  15   8        2.78        6.53     12.16 o 
  -4  15   8       59.30       61.33     21.70 o 
  -3  15   8       44.90       27.38     16.85 o 
  -2  15   8      129.79      137.92     50.95 o 
  -1  15   8      325.77      262.18     44.39 o 
   0  15   8        0.01       -4.20      9.99 o 
   1  15   8        2.26       14.09     16.64 o 
   2  15   8        6.09       18.89     12.67 o 
   3  15   8        0.29       -9.88     15.42 o 
   4  15   8        0.10        8.36     16.13 o 
  -5  16   8       73.08       39.59     21.95 o 
  -4  16   8        7.24        3.39     16.44 o 
  -3  16   8       49.79       31.22     14.73 o 
  -2  16   8      488.11      538.13     33.70 o 
  -1  16   8        0.64      -10.49     10.49 o 
   0  16   8        2.30       22.19     13.47 o 
   1  16   8        3.95       10.34     11.31 o 
   2  16   8        0.00       -3.32     11.14 o 
   3  16   8       52.03       57.22     17.57 o 
  -3  17   8        0.00        4.59     17.22 o 
  -2  17   8        4.04       17.57     14.04 o 
  -1  17   8        7.52        1.84     13.06 o 
   0  17   8       22.23       19.52     14.23 o 
   1  17   8       48.63       92.10     20.26 o 
   2 -19   9        4.29        8.64     12.42 o 
   3 -19   9        7.53       -2.40     15.63 o 
  -3 -18   9      229.46      210.12     30.77 o 
  -2 -18   9        0.08       -4.30     17.47 o 
  -1 -18   9        5.38      -16.37     16.37 o 
   0 -18   9       32.66       42.38     20.43 o 
   1 -18   9       67.21       36.52     19.79 o 
   2 -18   9        7.04       33.13     17.64 o 
   3 -18   9        0.05       14.46      8.22 o 
   4 -18   9       39.78       43.26     10.24 o 
  -5 -17   9      141.30       84.19     24.42 o 
  -4 -17   9       14.47       -1.59     16.73 o 
  -3 -17   9       12.96        8.12     17.29 o 
  -2 -17   9        7.68        3.53     17.43 o 
  -1 -17   9       56.53       84.97     22.37 o 
   0 -17   9        0.15        9.21     16.34 o 
   1 -17   9      208.17      272.29     21.37 o 
   2 -17   9        0.06        8.40      8.21 o 
   3 -17   9        0.96       23.27      9.64 o 
   4 -17   9      449.57      532.20     33.64 o 
   5 -17   9       28.41       26.25      9.60 o 
   6 -17   9        3.15       21.52     10.02 o 
  -6 -16   9       78.49       35.96     20.99 o 
  -5 -16   9      427.37      411.35     38.71 o 
  -4 -16   9      214.37      221.63     30.20 o 
  -3 -16   9       47.31       40.68     18.60 o 
  -2 -16   9       16.29        6.53     14.96 o 
  -1 -16   9       68.49       54.06     18.00 o 
   0 -16   9      194.49      189.20     25.62 o 
   1 -16   9      372.55      362.84     22.40 o 
   2 -16   9       61.91       73.24     11.01 o 
   3 -16   9      395.19      433.51     20.95 o 
   4 -16   9       40.13       37.78     11.36 o 
   5 -16   9        6.52        7.74     10.61 o 
   6 -16   9        0.19       16.75     13.78 o 
  -6 -15   9      207.59      158.85     27.80 o 
  -5 -15   9      122.93      134.65     25.55 o 
  -4 -15   9        0.04       -3.78     16.16 o 
  -3 -15   9      314.72      292.16     29.92 o 
  -2 -15   9      213.23      246.71     27.56 o 
  -1 -15   9      106.57      127.84     22.69 o 
   0 -15   9       14.88        2.58      8.66 o 
   1 -15   9       45.41       35.29     14.89 o 
   2 -15   9      156.54      185.34     14.29 o 
   3 -15   9       19.87       24.50      8.91 o 
   4 -15   9       45.66       43.84      8.15 o 
   5 -15   9        0.76       14.93     10.43 o 
   6 -15   9      123.02      145.59     16.40 o 
   7 -15   9        1.48       -0.70      8.94 o 
  -7 -14   9      363.22      299.78     33.80 o 
  -6 -14   9       25.73       27.98     18.10 o 
  -5 -14   9       30.54        1.41     14.29 o 
  -4 -14   9       85.66       38.00     17.68 o 
  -3 -14   9       53.78       64.08     18.91 o 
  -2 -14   9       19.91       54.20     17.18 o 
  -1 -14   9      178.31      140.57     14.84 o 
   0 -14   9      337.03      375.08     33.67 o 
   1 -14   9        3.17        8.14      5.42 o 
   2 -14   9       73.69       61.51     13.16 o 
   3 -14   9      332.72      333.68     17.72 o 
   4 -14   9       45.96       33.03      9.08 o 
   5 -14   9        8.30        0.13      6.78 o 
   6 -14   9      103.01       91.63     12.32 o 
   7 -14   9       85.30       98.58     13.31 o 
   8 -14   9      134.80      130.46     15.45 o 
  -8 -13   9       45.84       10.79     14.45 o 
  -7 -13   9        5.68       18.61     25.26 o 
  -6 -13   9        0.00        5.99     11.61 o 
  -5 -13   9        0.04       16.65     15.07 o 
  -4 -13   9        4.48        3.46     12.35 o 
  -3 -13   9       52.62       74.66     17.78 o 
  -2 -13   9        0.00       -1.12      8.16 o 
  -1 -13   9        0.01       -7.36      7.36 o 
   0 -13   9        1.23        7.78      8.92 o 
   1 -13   9      923.77      948.24     28.42 o 
   2 -13   9      177.32      224.35     17.00 o 
   3 -13   9      141.12      160.09     13.23 o 
   4 -13   9       26.64       17.37      9.17 o 
   5 -13   9       77.96       82.51     10.94 o 
   6 -13   9        6.07        6.99      7.44 o 
   7 -13   9       29.20       28.74      9.65 o 
   8 -13   9       21.51       34.40     10.61 o 
  -8 -12   9        3.18        2.50     13.88 o 
  -7 -12   9       38.81       58.27     15.19 o 
  -6 -12   9        0.50       -7.41     10.16 o 
  -5 -12   9        5.24       12.46     10.50 o 
  -4 -12   9       10.90        7.93      9.35 o 
  -3 -12   9      346.37      285.71     14.66 o 
  -2 -12   9      626.08      573.48     19.60 o 
  -1 -12   9       84.26       87.18      7.41 o 
   0 -12   9     1071.96     1051.71     40.25 o 
   1 -12   9      100.11      102.71      9.03 o 
   2 -12   9      257.92      271.09     12.41 o 
   3 -12   9        0.10       -0.93      6.05 o 
   4 -12   9        5.88       21.02      7.73 o 
   5 -12   9      325.09      297.73     17.01 o 
   6 -12   9       16.44       12.17      8.00 o 
   7 -12   9        0.15        6.10      8.15 o 
   8 -12   9       66.77       64.82     12.15 o 
   9 -12   9        0.57        2.38     12.02 o 
  -9 -11   9      733.71      871.22     40.89 o 
  -8 -11   9       17.29       23.65     13.44 o 
  -7 -11   9       85.87       85.00     15.80 o 
  -6 -11   9        0.71       -9.70      9.70 o 
  -5 -11   9        0.73        3.58      9.30 o 
  -4 -11   9       97.89       83.50     12.76 o 
  -3 -11   9      237.72      252.98     13.58 o 
  -2 -11   9      797.41      808.36     17.81 o 
  -1 -11   9      382.28      344.30     10.54 o 
   0 -11   9       27.08       32.50      5.16 o 
   1 -11   9       79.07      106.20      6.98 o 
   2 -11   9     1058.27     1030.89     28.74 o 
   3 -11   9     1410.92     1310.54     38.93 o 
   4 -11   9        0.57       -5.56      6.82 o 
   5 -11   9       58.82       33.38     11.65 o 
   6 -11   9      177.81      165.82     14.08 o 
   7 -11   9        5.00        1.04      7.48 o 
   8 -11   9        0.01        2.03      9.85 o 
   9 -11   9        0.22       -8.14      8.14 o 
  -9 -10   9       18.33      -14.93     14.93 o 
  -8 -10   9       21.02        2.95     12.28 o 
  -7 -10   9      138.15      119.33     17.15 o 
  -6 -10   9       51.36       50.01     13.06 o 
  -5 -10   9       66.16       56.97     11.93 o 
  -4 -10   9        1.99       12.78      5.96 o 
  -3 -10   9       25.86       30.40      8.14 o 
  -2 -10   9      868.38      859.76     17.93 o 
  -1 -10   9       30.90       31.66      4.25 o 
   0 -10   9       26.30       17.94      4.11 o 
   1 -10   9       76.68       89.44      5.64 o 
   2 -10   9      947.02      887.44     21.10 o 
   3 -10   9      453.11      399.35     17.06 o 
   4 -10   9       24.77       16.33      6.10 o 
   5 -10   9      487.86      487.13     19.89 o 
   6 -10   9      137.97      150.53     13.43 o 
   7 -10   9       89.02       89.53     12.06 o 
   8 -10   9        0.05       10.79      9.13 o 
   9 -10   9        9.92       -8.60     10.38 o 
  -9  -9   9      106.18       76.22     19.21 o 
  -8  -9   9      197.42      196.54     19.82 o 
  -7  -9   9       41.91       50.82     19.88 o 
  -6  -9   9      155.34      139.86     15.65 o 
  -5  -9   9      147.71      171.34     12.36 o 
  -4  -9   9       63.37       52.44      7.21 o 
  -3  -9   9       34.46       21.95      4.75 o 
  -2  -9   9       15.87       25.01      3.49 o 
  -1  -9   9      433.13      431.61      9.99 o 
   0  -9   9       66.24       74.90      7.39 o 
   1  -9   9        2.28        1.11      2.74 o 
   2  -9   9        9.57        2.71      2.79 o 
   3  -9   9      321.54      369.15     14.37 o 
   4  -9   9       52.26       51.18      6.45 o 
   5  -9   9      101.67      108.89     10.90 o 
   6  -9   9       84.95       86.53      8.97 o 
   7  -9   9        0.01        5.74      5.60 o 
   8  -9   9      166.15      208.81     21.74 o 
   9  -9   9        0.02        7.70     11.17 o 
  10  -9   9       71.63       73.53     13.52 o 
 -10  -8   9      118.88       92.94     18.88 o 
  -9  -8   9       11.51       21.46     12.74 o 
  -8  -8   9       35.16       22.13     15.77 o 
  -7  -8   9        0.30       12.61      9.89 o 
  -6  -8   9      567.70      551.10     20.56 o 
  -5  -8   9       13.95       10.99      6.63 o 
  -4  -8   9      879.09      888.04     21.57 o 
  -3  -8   9       97.20      110.36      5.99 o 
  -2  -8   9        2.28        3.60      2.14 o 
  -1  -8   9      360.71      411.87      8.67 o 
   0  -8   9       16.68       17.99      3.11 o 
   1  -8   9      193.08      209.22      6.33 o 
   2  -8   9       16.02        7.95      2.71 o 
   3  -8   9       15.36       17.09      3.88 o 
   4  -8   9      112.50      120.07     30.40 o 
   5  -8   9       16.62       18.12      9.23 o 
   6  -8   9      259.45      258.83     15.38 o 
   7  -8   9        0.65        7.85      6.05 o 
   8  -8   9      115.18      113.40     13.66 o 
   9  -8   9        0.75       11.49      7.96 o 
  10  -8   9        4.30       22.58      9.02 o 
 -10  -7   9        1.65       -3.77     18.75 o 
  -9  -7   9       63.23       36.71     13.55 o 
  -8  -7   9       16.65        4.63      9.93 o 
  -7  -7   9      247.01      247.07     18.22 o 
  -6  -7   9      263.58      286.57     14.99 o 
  -5  -7   9      183.46      203.59     15.80 o 
  -4  -7   9      532.17      553.64     15.29 o 
  -3  -7   9       60.66       42.84      4.38 o 
  -2  -7   9      123.93      118.77      5.44 o 
  -1  -7   9     1282.73     1272.49     16.99 o 
   0  -7   9        3.84       -0.20      1.95 o 
   1  -7   9      784.57      878.92     13.34 o 
   2  -7   9      340.50      364.21      8.73 o 
   3  -7   9      755.99      797.39     18.16 o 
   4  -7   9      340.83      347.92     19.61 o 
   5  -7   9      553.73      532.79     16.58 o 
   6  -7   9     1774.04     1669.67     39.97 o 
   7  -7   9      123.06      117.08     10.43 o 
   8  -7   9      432.57      426.13     18.00 o 
   9  -7   9       37.67       31.26     10.00 o 
  10  -7   9       47.30       38.77      9.74 o 
 -10  -6   9       32.12       42.72     21.22 o 
  -9  -6   9     1303.30     1299.22     45.19 o 
  -8  -6   9      532.29      558.26     27.09 o 
  -7  -6   9      259.44      233.96     17.09 o 
  -6  -6   9        0.33       -1.35      4.82 o 
  -5  -6   9       29.77       31.54      8.37 o 
  -4  -6   9       71.10       65.48      4.75 o 
  -3  -6   9      108.64       98.48      5.07 o 
  -2  -6   9        3.43        7.63      2.36 o 
  -1  -6   9       14.65       12.61      2.14 o 
   0  -6   9      154.85      158.49      7.21 o 
   1  -6   9     3333.94     3585.44     39.12 o 
   2  -6   9      333.16      342.72     10.60 o 
   3  -6   9        1.90       -0.55      3.07 o 
   4  -6   9       15.27        7.03      4.15 o 
   5  -6   9      828.87      804.06     26.35 o 
   6  -6   9     1204.95     1257.55     28.00 o 
   7  -6   9      170.42      189.59     12.30 o 
   8  -6   9      236.34      259.56     14.90 o 
   9  -6   9       20.93       26.32      8.12 o 
  10  -6   9        1.65       21.11      8.78 o 
 -10  -5   9       79.29       62.13     14.36 o 
  -9  -5   9        9.15       20.10     10.23 o 
  -8  -5   9      411.86      396.79     16.38 o 
  -7  -5   9       43.69       50.11      7.44 o 
  -6  -5   9     1605.51     1574.06     26.91 o 
  -5  -5   9     2693.20     2832.26     39.03 o 
  -4  -5   9        2.48        0.89      2.99 o 
  -3  -5   9       89.68       71.83      3.93 o 
  -2  -5   9        0.35        5.32      1.82 o 
  -1  -5   9     2557.14     2685.64     31.96 o 
   0  -5   9     1520.21     1596.42     19.80 o 
   1  -5   9     1066.98     1093.00     18.15 o 
   2  -5   9      670.65      794.88     16.86 o 
   3  -5   9      138.46      142.88     10.47 o 
   4  -5   9      260.50      244.08     10.06 o 
   5  -5   9        9.64       12.24      4.47 o 
   6  -5   9     1954.82     1934.53     36.99 o 
   7  -5   9      207.35      190.92     12.32 o 
   8  -5   9      120.41      102.55     14.52 o 
   9  -5   9       66.17       71.67     15.83 o 
  10  -5   9        4.12        9.54      8.06 o 
 -11  -4   9       58.81       58.31     25.95 o 
 -10  -4   9       54.68       54.68     13.14 o 
  -9  -4   9       27.80       11.84      9.75 o 
  -8  -4   9      133.69      120.46      9.89 o 
  -7  -4   9        2.94        8.74      5.43 o 
  -6  -4   9      209.91      229.38      9.62 o 
  -5  -4   9      476.13      475.74     19.68 o 
  -4  -4   9     1222.69     1330.68     26.99 o 
  -3  -4   9      678.26      636.68     14.07 o 
  -2  -4   9       53.94       84.68      4.72 o 
  -1  -4   9      152.68      169.01      5.21 o 
   0  -4   9        6.97        8.35      2.12 o 
   1  -4   9      383.62      294.66      7.91 o 
   2  -4   9     1073.66     1110.99     27.47 o 
   3  -4   9      448.60      530.80     15.92 o 
   4  -4   9     1322.93     1381.02     26.20 o 
   5  -4   9       68.19       70.77      6.10 o 
   6  -4   9      176.42      168.67     10.44 o 
   7  -4   9      311.36      317.29     14.67 o 
   8  -4   9      115.37      141.54     11.42 o 
   9  -4   9      657.25      709.83     23.63 o 
  10  -4   9        0.27       11.22     10.10 o 
 -11  -3   9        3.14        3.30     10.51 o 
 -10  -3   9       61.83       56.55     10.65 o 
  -9  -3   9      214.13      242.45     15.66 o 
  -8  -3   9      215.90      194.63     11.62 o 
  -7  -3   9        7.04        7.67      5.33 o 
  -6  -3   9       15.62       16.42      4.52 o 
  -5  -3   9     2770.51     2717.86     38.04 o 
  -4  -3   9      135.51      161.87      6.66 o 
  -3  -3   9      209.04      227.47      7.23 o 
  -2  -3   9     2860.27     2851.12     40.89 o 
  -1  -3   9     1586.42     1642.20     23.66 o 
   0  -3   9     1461.04     1400.16     18.72 o 
   1  -3   9      107.04      127.48      5.03 o 
   2  -3   9     7120.03     7930.20     96.48 o 
   3  -3   9        9.22       11.64      3.23 o 
   4  -3   9      540.34      576.51     14.85 o 
   5  -3   9      654.69      644.18     15.09 o 
   6  -3   9      932.40      913.85     22.66 o 
   7  -3   9       43.32       43.40      7.16 o 
   8  -3   9     2191.03     2132.04     42.97 o 
   9  -3   9       22.83       39.17      9.18 o 
  10  -3   9        5.38       -3.26      9.58 o 
 -11  -2   9       38.71       40.40     11.71 o 
 -10  -2   9       59.33       36.82      9.92 o 
  -9  -2   9       20.09       26.81      8.52 o 
  -8  -2   9        0.12        7.56      5.62 o 
  -7  -2   9       99.76       86.21     13.49 o 
  -6  -2   9      633.50      636.63     13.24 o 
  -5  -2   9     1148.64     1062.05     16.99 o 
  -4  -2   9      357.22      405.32     13.04 o 
  -3  -2   9     1592.45     1687.83     32.32 o 
  -2  -2   9       27.32       20.82      3.00 o 
  -1  -2   9        3.50        8.23      2.84 o 
   0  -2   9      393.87      381.99      8.75 o 
   1  -2   9       17.35        8.00      4.42 o 
   2  -2   9      159.81      140.58      8.76 o 
   3  -2   9      931.39      884.89     22.16 o 
   4  -2   9      174.85      214.32     11.53 o 
   5  -2   9       10.29        5.88      3.84 o 
   6  -2   9       98.95       97.48      8.48 o 
   7  -2   9       21.00       17.68      6.20 o 
   8  -2   9       93.23       90.92      9.82 o 
   9  -2   9       33.91       21.76      9.54 o 
  10  -2   9        6.26       -1.60     11.36 o 
 -11  -1   9       50.93       76.77     18.01 o 
 -10  -1   9       38.51       58.96      9.30 o 
  -9  -1   9      178.33      159.75     15.17 o 
  -8  -1   9      391.72      411.81     19.57 o 
  -7  -1   9       23.22       25.39      4.42 o 
  -6  -1   9      120.24      107.66      6.10 o 
  -5  -1   9       87.99       58.05      5.12 o 
  -4  -1   9        1.88        4.54      2.80 o 
  -3  -1   9      612.07      695.65     11.21 o 
  -2  -1   9       31.46       14.51      4.10 o 
  -1  -1   9      976.85     1052.62     19.18 o 
   0  -1   9       28.66       41.08      3.29 o 
   1  -1   9      122.37      123.06      7.65 o 
   2  -1   9     1330.44     1365.29     25.03 o 
   3  -1   9        3.20       10.46      4.21 o 
   4  -1   9      259.05      266.03     15.75 o 
   5  -1   9      156.02      137.25      8.72 o 
   6  -1   9        3.74        0.83      4.91 o 
   7  -1   9      808.04      780.39     21.62 o 
   8  -1   9      136.04      146.28     13.77 o 
   9  -1   9       28.73       35.22     10.47 o 
  10  -1   9        5.34       14.84     12.01 o 
 -11   0   9       33.35       23.83     15.90 o 
 -10   0   9       53.94       67.24     16.59 o 
  -9   0   9       48.43       56.35      7.06 o 
  -8   0   9       11.22        9.79      4.38 o 
  -7   0   9        1.66        3.77      3.21 o 
  -6   0   9     1581.79     1544.31     26.78 o 
  -5   0   9        0.24        1.13      3.29 o 
  -4   0   9       58.99       37.94      2.94 o 
  -3   0   9       48.16       46.57      4.49 o 
  -2   0   9     2591.62     2898.00     38.82 o 
  -1   0   9     1094.55     1180.41     21.16 o 
   0   0   9       64.06       91.56      4.32 o 
   1   0   9      231.09      263.68      9.54 o 
   2   0   9        0.03       -0.98      2.97 o 
   3   0   9      176.15      229.62     10.36 o 
   4   0   9        4.16       -1.62      3.25 o 
   5   0   9      142.96      153.03      8.87 o 
   6   0   9      123.31      129.59     11.18 o 
   7   0   9      136.57      146.59     17.02 o 
   8   0   9        0.27      -13.01     15.74 o 
   9   0   9      136.39      146.57     25.97 o 
  10   0   9        0.76        0.77     12.99 o 
 -11   1   9       84.35       59.29     17.08 o 
 -10   1   9       63.16       41.52     15.07 o 
  -9   1   9        4.42        9.97     10.56 o 
  -8   1   9      281.08      301.40     15.04 o 
  -7   1   9       72.30       51.65      7.60 o 
  -6   1   9     1948.75     1960.61     37.14 o 
  -5   1   9      194.41      180.17     11.62 o 
  -4   1   9      267.36      281.14      7.61 o 
  -3   1   9      364.94      319.13     11.51 o 
  -2   1   9      113.47      107.17      5.06 o 
  -1   1   9        9.14        0.73      2.59 o 
   0   1   9     1376.63     1516.92     30.60 o 
   1   1   9     2960.58     2904.44     44.72 o 
   2   1   9     7132.78     7114.61    113.76 o 
   3   1   9      115.53      115.80      7.93 o 
   4   1   9       15.48       14.42      5.28 o 
   5   1   9      284.81      276.95     19.18 o 
   6   1   9        3.97        1.55     11.50 o 
   7   1   9      989.07      864.64     36.23 o 
   8   1   9      447.92      491.70     28.92 o 
   9   1   9       49.61       52.60     14.95 o 
  10   1   9       22.72       21.43     14.49 o 
 -11   2   9        1.47      -10.86     12.98 o 
 -10   2   9       46.35       50.02     16.18 o 
  -9   2   9        8.10       13.94     17.98 o 
  -8   2   9       30.89       28.19      8.71 o 
  -7   2   9      305.64      298.81     15.43 o 
  -6   2   9      854.58      797.57     24.85 o 
  -5   2   9        4.78        8.32      2.63 o 
  -4   2   9     2602.21     2689.18     38.89 o 
  -3   2   9      149.00      192.29      7.38 o 
  -2   2   9      333.38      363.11     10.39 o 
  -1   2   9     4354.56     4520.24     75.40 o 
   0   2   9     2520.89     2582.39     40.44 o 
   1   2   9       43.52       40.83      7.09 o 
   2   2   9     1409.29     1431.52     32.56 o 
   3   2   9      623.46      623.28     17.74 o 
   4   2   9      372.69      331.64     16.26 o 
   5   2   9      102.65      117.32     14.08 o 
   6   2   9       26.41       19.17      8.52 o 
   7   2   9      160.34      144.33     17.31 o 
   8   2   9        0.63        0.36      9.65 o 
   9   2   9       27.07       26.58     13.59 o 
  10   2   9       14.76       31.85     14.76 o 
 -11   3   9      216.33      234.06     24.89 o 
 -10   3   9      157.39      175.08     20.92 o 
  -9   3   9        0.24       -0.97      8.20 o 
  -8   3   9        4.54       -3.30      9.05 o 
  -7   3   9       46.42       50.24      7.88 o 
  -6   3   9      170.88      155.07     10.54 o 
  -5   3   9        1.05        1.09      2.89 o 
  -4   3   9      771.24      899.05     17.70 o 
  -3   3   9      240.19      198.51      7.61 o 
  -2   3   9     2895.51     3026.06     64.81 o 
  -1   3   9      581.09      634.07     18.29 o 
   0   3   9      436.78      413.09     11.55 o 
   1   3   9      203.21      213.46      8.44 o 
   2   3   9      651.39      781.82     19.78 o 
   3   3   9      144.41      167.50      9.13 o 
   4   3   9       17.02       14.80      7.76 o 
   5   3   9      943.83      778.04     44.99 o 
   6   3   9      108.63      105.71     14.87 o 
   7   3   9       93.00      112.17     16.34 o 
   8   3   9      277.00      274.69     24.00 o 
   9   3   9        0.09       13.06     12.72 o 
  10   3   9       45.22       34.08     15.67 o 
 -10   4   9       69.50       79.65     16.72 o 
  -9   4   9        1.55        4.46      8.49 o 
  -8   4   9        0.71       -2.64      7.64 o 
  -7   4   9      186.95      158.35     12.96 o 
  -6   4   9      403.09      360.21     14.56 o 
  -5   4   9     2849.22     2863.72     40.98 o 
  -4   4   9      106.84       84.25     11.76 o 
  -3   4   9      661.01      734.86     13.85 o 
  -2   4   9      184.04      195.67      6.90 o 
  -1   4   9      137.66      177.89      7.79 o 
   0   4   9       46.04       35.48      5.00 o 
   1   4   9        9.46       17.43      4.47 o 
   2   4   9       16.95       23.60      4.65 o 
   3   4   9      177.07      190.26     15.15 o 
   4   4   9      641.16      596.51     27.68 o 
   5   4   9       31.24       20.04     12.67 o 
   6   4   9       82.82       89.78     14.40 o 
   7   4   9      128.28      118.04     17.07 o 
   8   4   9        0.12        1.17     10.67 o 
   9   4   9        0.02        0.93     11.50 o 
  10   4   9       11.22       30.31     15.51 o 
 -10   5   9      167.58      175.23     17.13 o 
  -9   5   9      146.69      149.22     24.91 o 
  -8   5   9       93.12      112.18     14.62 o 
  -7   5   9      107.05      107.68     11.53 o 
  -6   5   9     1038.82     1001.96     35.15 o 
  -5   5   9      365.19      326.94      9.78 o 
  -4   5   9      135.79      136.43      8.65 o 
  -3   5   9      284.87      310.45      8.90 o 
  -2   5   9        1.21        3.50      2.74 o 
  -1   5   9      137.27      151.16      6.77 o 
   0   5   9      169.77      192.96      9.46 o 
   1   5   9       46.71       34.56      5.03 o 
   2   5   9       41.10       39.51      5.04 o 
   3   5   9      424.25      378.87     20.79 o 
   4   5   9      652.66      671.16     39.94 o 
   5   5   9      220.30      192.31     17.16 o 
   6   5   9      174.50      187.00     18.64 o 
   7   5   9       51.89       56.46     14.04 o 
   8   5   9      184.96      210.80     22.36 o 
   9   5   9       37.05       22.35     19.97 o 
 -10   6   9       78.52       86.89     31.54 o 
  -9   6   9       43.71       31.15     26.96 o 
  -8   6   9       60.27       43.59     12.85 o 
  -7   6   9        5.97       29.71     11.66 o 
  -6   6   9      452.58      487.85     19.39 o 
  -5   6   9     1148.83     1145.17     20.91 o 
  -4   6   9      738.87      654.64     17.84 o 
  -3   6   9        8.70        7.37      3.39 o 
  -2   6   9      170.43      155.63      6.67 o 
  -1   6   9      247.49      230.74      6.94 o 
   0   6   9      420.92      379.46     19.03 o 
   1   6   9       53.65       53.38      5.01 o 
   2   6   9       36.02       60.99     14.22 o 
   3   6   9       16.91       16.80     12.31 o 
   4   6   9      208.03      211.50     24.14 o 
   5   6   9        1.74        3.14      8.05 o 
   6   6   9        8.42        6.85      9.67 o 
   7   6   9        0.61       -2.33      9.00 o 
   8   6   9       39.20       36.45     13.99 o 
   9   6   9       12.72       13.80     13.77 o 
 -10   7   9       50.24       94.19     19.04 o 
  -9   7   9        2.23       -2.28     16.28 o 
  -8   7   9       14.59       22.40     10.60 o 
  -7   7   9        2.25        1.32      9.35 o 
  -6   7   9      260.13      264.60     19.74 o 
  -5   7   9      357.22      343.72     11.22 o 
  -4   7   9     1137.06     1071.73     27.70 o 
  -3   7   9       57.70       62.51      6.05 o 
  -2   7   9      713.58      688.30     13.89 o 
  -1   7   9        9.42        2.67      2.76 o 
   0   7   9      565.23      536.31     16.53 o 
   1   7   9      111.38      132.71     17.62 o 
   2   7   9        2.64        4.80     10.62 o 
   3   7   9      462.23      426.88     32.50 o 
   4   7   9      285.50      266.83     19.04 o 
   5   7   9       90.13      108.34     15.01 o 
   6   7   9        1.17        8.52      9.87 o 
   7   7   9      275.73      334.49     25.85 o 
   8   7   9      294.46      367.20     35.50 o 
   9   7   9       10.65        9.00     13.44 o 
 -10   8   9      143.42      138.71     21.17 o 
  -9   8   9       13.62       51.66     14.92 o 
  -8   8   9        5.16       37.02     12.79 o 
  -7   8   9       52.89       71.91     28.03 o 
  -6   8   9      230.57      247.39     19.73 o 
  -5   8   9        9.26       27.41      9.49 o 
  -4   8   9     1115.47     1037.43     35.90 o 
  -3   8   9       39.80       44.96      8.34 o 
  -2   8   9      115.50      129.12     10.66 o 
  -1   8   9      131.37      130.70      7.10 o 
   0   8   9       84.51       88.99     13.48 o 
   1   8   9      649.27      562.83     35.96 o 
   2   8   9      281.84      321.20     27.80 o 
   3   8   9      286.83      271.31     28.51 o 
   4   8   9      126.68      127.63     14.85 o 
   5   8   9       40.99       43.00     17.50 o 
   6   8   9      157.76      191.00     20.03 o 
   7   8   9        2.70       12.23     23.55 o 
   8   8   9        4.74       18.60     13.49 o 
  -9   9   9        3.01       39.84     22.18 o 
  -8   9   9       67.64       59.68     14.89 o 
  -7   9   9        0.17       -3.01      8.68 o 
  -6   9   9        2.10        0.33      8.58 o 
  -5   9   9       73.08       60.17     14.27 o 
  -4   9   9       60.98       62.51     17.87 o 
  -3   9   9     1906.84     1777.52     41.30 o 
  -2   9   9      198.85      238.47     17.24 o 
  -1   9   9       17.42       15.60      6.71 o 
   0   9   9      192.46      233.27     25.55 o 
   1   9   9        0.00       -8.57      8.57 o 
   2   9   9     2230.74     2319.82     90.47 o 
   3   9   9       53.68       73.16     11.78 o 
   4   9   9      120.42      123.89     15.04 o 
   5   9   9        0.81        3.83      9.41 o 
   6   9   9      157.94      163.04     19.07 o 
   7   9   9      429.32      473.71     37.07 o 
   8   9   9        0.40       -1.59     12.39 o 
  -9  10   9       47.58       37.10     14.64 o 
  -8  10   9        6.80        5.31     11.56 o 
  -7  10   9      226.24      358.67     37.08 o 
  -6  10   9        0.93       24.27     13.25 o 
  -5  10   9        1.78       -0.55     12.01 o 
  -4  10   9        5.93        6.30      7.65 o 
  -3  10   9       14.95       -0.65      5.96 o 
  -2  10   9     1398.64     1326.91     34.03 o 
  -1  10   9       91.38       79.21     12.84 o 
   0  10   9      636.56      581.82     38.50 o 
   1  10   9      253.78      277.52     29.00 o 
   2  10   9      155.51      146.86     23.43 o 
   3  10   9      614.91      667.84     44.81 o 
   4  10   9      309.10      293.85     32.25 o 
   5  10   9      581.34      511.09     28.25 o 
   6  10   9       13.43       12.14     10.65 o 
   7  10   9       21.29       73.48     16.89 o 
   8  10   9       30.46       29.40     15.29 o 
  -9  11   9       19.03       21.45     14.51 o 
  -8  11   9       23.42       64.25     16.82 o 
  -7  11   9       16.22       46.99     13.77 o 
  -6  11   9       25.31       19.57     11.14 o 
  -5  11   9      112.57      127.38     16.77 o 
  -4  11   9      189.99      175.25     20.22 o 
  -3  11   9      788.34      713.91     25.09 o 
  -2  11   9       78.04       71.77     10.37 o 
  -1  11   9      275.91      255.65     20.56 o 
   0  11   9       15.05        7.29      8.71 o 
   1  11   9       66.56       94.78     20.25 o 
   2  11   9      368.36      311.60     32.22 o 
   3  11   9        5.56        1.13     11.61 o 
   4  11   9       20.29       44.81     17.54 o 
   5  11   9        3.92        1.66     13.27 o 
   6  11   9       18.32       18.31     15.74 o 
   7  11   9        1.02        8.43     15.42 o 
  -8  12   9       11.08       28.40     14.64 o 
  -7  12   9      281.46      377.87     40.79 o 
  -6  12   9        2.28       -2.22      9.48 o 
  -5  12   9        9.38        2.32      9.71 o 
  -4  12   9        0.03        9.20      8.87 o 
  -3  12   9       43.03       41.46     10.99 o 
  -2  12   9      531.54      506.76     74.15 o 
  -1  12   9        0.44        7.42      8.97 o 
   0  12   9      131.17      135.26     18.86 o 
   1  12   9      114.75      103.70     22.16 o 
   2  12   9       25.33       47.88     18.67 o 
   3  12   9        4.77        5.58     13.41 o 
   4  12   9       56.25       40.26     16.83 o 
   5  12   9      103.68       92.45     24.56 o 
   6  12   9       11.10        3.95     14.93 o 
  -7  13   9       14.04       30.11     18.79 o 
  -6  13   9       30.45       27.54     12.95 o 
  -5  13   9       25.68       32.29     12.78 o 
  -4  13   9        0.06        6.33      9.04 o 
  -3  13   9       55.63       34.40     26.11 o 
  -2  13   9        7.46       12.98      9.38 o 
  -1  13   9        0.82        6.07      9.21 o 
   0  13   9       61.01       64.35     17.20 o 
   1  13   9       14.46       13.59     11.40 o 
   2  13   9        0.09        7.45     12.56 o 
   3  13   9        7.90       15.42     15.74 o 
   4  13   9       43.06       52.54     20.15 o 
   5  13   9      247.90      247.42     34.01 o 
   6  13   9      172.37      147.46     30.49 o 
  -7  14   9       83.84       81.98     18.48 o 
  -6  14   9       80.24       69.15     16.19 o 
  -5  14   9       10.24       45.54     24.93 o 
  -4  14   9        7.93        5.22     15.56 o 
  -3  14   9        6.69       17.46     10.81 o 
  -2  14   9      279.18      225.74     29.20 o 
  -1  14   9        0.07       -9.07      9.07 o 
   0  14   9       38.46       43.28     13.40 o 
   1  14   9       31.56       34.30     18.21 o 
   2  14   9      103.23      134.68     28.16 o 
   3  14   9       81.38      107.23     25.19 o 
   4  14   9      103.09      186.62     32.29 o 
   5  14   9       44.74       26.11     19.65 o 
  -6  15   9      206.33      246.34     25.43 o 
  -5  15   9        1.69       29.32     19.16 o 
  -4  15   9       19.40       36.84     18.00 o 
  -3  15   9      127.51      139.41     20.43 o 
  -2  15   9       15.62       26.45     13.57 o 
  -1  15   9       96.73      118.08     19.67 o 
   0  15   9       46.06       67.01     18.84 o 
   1  15   9        0.00        4.34     11.53 o 
   2  15   9        9.60       12.92     14.18 o 
   3  15   9       31.07       50.07     22.37 o 
   4  15   9       12.16        9.49     16.97 o 
  -4  16   9        8.80       22.05     18.07 o 
  -3  16   9       44.02       37.25     15.66 o 
  -2  16   9       12.25       27.35     14.81 o 
  -1  16   9        0.01       13.13     11.63 o 
   0  16   9       36.44       30.49     17.94 o 
   1  16   9        2.30       -2.33     11.42 o 
   2  16   9       48.54       22.77     13.31 o 
  -2  17   9       29.10       31.02     15.97 o 
  -1  17   9      255.03      254.03     28.02 o 
   0  17   9       91.09      145.83     34.44 o 
  -1 -19  10       46.00       18.84     19.69 o 
   0 -19  10      138.86      175.79     29.64 o 
   1 -19  10       37.45       39.98     21.52 o 
  -3 -18  10       65.05       21.35     19.87 o 
  -2 -18  10      181.35      171.98     28.97 o 
  -1 -18  10        0.17      -11.47     17.11 o 
   0 -18  10       19.07        9.17     18.84 o 
   1 -18  10       60.08       60.76     21.42 o 
   2 -18  10       47.23       56.36     14.89 o 
   3 -18  10        7.01        1.39      8.02 o 
   4 -18  10      152.46      176.35     13.69 o 
  -4 -17  10       19.88        0.95     17.32 o 
  -3 -17  10        0.05      -15.07     15.07 o 
  -2 -17  10      275.61      248.12     30.70 o 
  -1 -17  10       66.97       66.94     21.14 o 
   0 -17  10       39.91       64.96     19.87 o 
   1 -17  10        9.70       17.51     10.51 o 
   2 -17  10      231.39      303.97     27.86 o 
   3 -17  10       44.60       72.88     12.28 o 
   4 -17  10       17.45       29.80      8.27 o 
   5 -17  10        2.11       18.08      9.46 o 
  -4 -16  10       37.86       14.78     17.54 o 
  -3 -16  10        7.79       21.84     17.82 o 
  -2 -16  10        6.05       -0.25     14.64 o 
  -1 -16  10       21.93       13.23     15.70 o 
   0 -16  10       11.56        8.54      9.80 o 
   1 -16  10       19.00       10.67     10.06 o 
   2 -16  10        4.34       11.99      8.95 o 
   3 -16  10       67.75       65.82     11.30 o 
   4 -16  10       14.91        6.39      7.19 o 
   5 -16  10       55.11       46.60     10.64 o 
   6 -16  10       24.85       40.72     11.44 o 
  -6 -15  10       83.94       63.02     21.56 o 
  -5 -15  10      202.17      224.70     28.86 o 
  -4 -15  10      161.30      120.85     23.15 o 
  -3 -15  10      484.97      574.86     39.20 o 
  -2 -15  10      487.45      520.00     36.94 o 
  -1 -15  10       92.28       45.36     20.22 o 
   0 -15  10        1.31        1.19     10.83 o 
   1 -15  10      134.58      134.60     15.98 o 
   2 -15  10       11.91       10.67      7.68 o 
   3 -15  10       51.91       40.11     13.26 o 
   4 -15  10       65.02       42.06     16.17 o 
   5 -15  10        3.35        5.98      8.20 o 
   6 -15  10       27.64       15.91     14.18 o 
   7 -15  10       57.24       60.82     16.05 o 
  -7 -14  10       54.25       75.76     22.48 o 
  -6 -14  10       10.06       12.60     17.18 o 
  -5 -14  10        5.48        9.63     15.38 o 
  -4 -14  10        0.40       -8.86     14.11 o 
  -3 -14  10       40.73       28.02     15.45 o 
  -2 -14  10        5.12        8.89     13.02 o 
  -1 -14  10      228.02      218.81     28.93 o 
   0 -14  10      230.98      163.73     17.32 o 
   1 -14  10      793.81      818.66     38.93 o 
   2 -14  10        2.74       11.75      6.65 o 
   3 -14  10      176.43      179.91     14.49 o 
   4 -14  10        0.04       16.99     10.59 o 
   5 -14  10        0.03        2.70      7.85 o 
   6 -14  10        2.36       30.12      9.39 o 
   7 -14  10        8.35       28.38     10.16 o 
   8 -14  10        7.71       10.79     10.13 o 
  -8 -13  10       64.06       44.11     16.55 o 
  -7 -13  10        6.93        0.04     12.55 o 
  -6 -13  10        3.35       15.31     12.84 o 
  -5 -13  10      111.36      114.60     16.00 o 
  -4 -13  10       59.94      126.85     21.52 o 
  -3 -13  10      232.28      218.17     24.24 o 
  -2 -13  10       16.27        9.37      8.31 o 
  -1 -13  10      103.84      132.88     14.20 o 
   0 -13  10      265.45      285.95     18.75 o 
   1 -13  10      887.43      883.08     22.42 o 
   2 -13  10      563.39      554.79     25.21 o 
   3 -13  10       85.01      110.26     11.77 o 
   4 -13  10      896.22      927.23     28.98 o 
   5 -13  10       94.42       85.23     14.60 o 
   6 -13  10       54.82       78.47     11.56 o 
   7 -13  10       26.18       14.30      9.39 o 
   8 -13  10       79.35       79.75     15.13 o 
  -8 -12  10      182.19      191.38     45.61 o 
  -7 -12  10        2.03       20.19     12.93 o 
  -6 -12  10      121.39      108.58     16.43 o 
  -5 -12  10        3.30       -1.64      9.99 o 
  -4 -12  10        3.22       10.84     10.10 o 
  -3 -12  10      228.72      217.96     13.68 o 
  -2 -12  10     1477.61     1478.33     57.99 o 
  -1 -12  10        4.98        3.60      7.43 o 
   0 -12  10     1573.27     1575.68     44.27 o 
   1 -12  10       37.57       48.52      6.95 o 
   2 -12  10      680.73      648.48     21.28 o 
   3 -12  10     1227.01     1187.89     31.93 o 
   4 -12  10      290.88      319.61     29.90 o 
   5 -12  10       66.19       64.08     10.25 o 
   6 -12  10        4.65        2.67     15.30 o 
   7 -12  10       52.61       46.33     10.31 o 
   8 -12  10       90.29       90.80     15.74 o 
   9 -12  10       31.60       34.50     11.65 o 
  -9 -11  10        0.06       -6.70     14.30 o 
  -8 -11  10      109.85      102.33     17.50 o 
  -7 -11  10       45.23       33.49     13.23 o 
  -6 -11  10       22.28        8.33     18.91 o 
  -5 -11  10       23.86        8.41     10.12 o 
  -4 -11  10      197.86      207.27     13.49 o 
  -3 -11  10      754.35      758.48     23.12 o 
  -2 -11  10       24.73       23.71      6.20 o 
  -1 -11  10      987.67     1007.47     27.73 o 
   0 -11  10     1648.53     1695.53     27.76 o 
   1 -11  10      130.24      122.95      6.72 o 
   2 -11  10     1733.11     1790.14     32.93 o 
   3 -11  10      846.98      846.31     32.49 o 
   4 -11  10       52.27       56.06     34.33 o 
   5 -11  10      451.95      494.97     34.76 o 
   6 -11  10       76.00       70.04     11.15 o 
   7 -11  10       83.09       83.68     13.10 o 
   8 -11  10        0.04        5.20      8.91 o 
   9 -11  10        9.39       10.58     10.12 o 
  -9 -10  10        5.90       10.80     13.51 o 
  -8 -10  10        9.48        7.17     12.25 o 
  -7 -10  10        0.09        5.70     10.78 o 
  -6 -10  10        7.21       -1.50      8.92 o 
  -5 -10  10       55.34       61.44     16.76 o 
  -4 -10  10      383.09      332.25     22.51 o 
  -3 -10  10       73.28       64.27      7.76 o 
  -2 -10  10      143.01      129.23      9.12 o 
  -1 -10  10      628.38      616.32     14.67 o 
   0 -10  10      100.65      124.19      7.39 o 
   1 -10  10      811.24      788.63     15.15 o 
   2 -10  10      213.22      211.33      8.91 o 
   3 -10  10      330.73      332.63     11.33 o 
   4 -10  10       61.20       81.20     30.89 o 
   5 -10  10      446.40      409.45     23.15 o 
   6 -10  10       18.21        8.65      7.47 o 
   7 -10  10      610.88      563.09     23.56 o 
   8 -10  10      469.13      530.58     24.49 o 
   9 -10  10        0.99       14.29      9.76 o 
  -9  -9  10       13.36       -6.51     11.81 o 
  -8  -9  10        1.71        6.60     11.75 o 
  -7  -9  10       52.64       42.14     12.75 o 
  -6  -9  10      140.64      159.83     16.43 o 
  -5  -9  10      309.56      333.55     14.14 o 
  -4  -9  10      135.12      130.57     15.81 o 
  -3  -9  10       16.59       13.44      5.45 o 
  -2  -9  10       82.91       85.45      7.75 o 
  -1  -9  10      146.08      165.98      6.63 o 
   0  -9  10       68.42       55.07      4.10 o 
   1  -9  10       26.77       15.11      3.20 o 
   2  -9  10      248.54      250.99      9.08 o 
   3  -9  10        6.50        1.53      5.19 o 
   4  -9  10        9.30       -5.29      5.29 o 
   5  -9  10      290.60      284.74     23.96 o 
   6  -9  10       18.99       25.17     14.61 o 
   7  -9  10        0.09        1.39      4.73 o 
   8  -9  10        0.10        5.88      6.75 o 
   9  -9  10        0.08       21.47      9.81 o 
  10  -9  10        2.71       13.35     10.88 o 
 -10  -8  10      119.56      135.43     19.01 o 
  -9  -8  10        3.58        3.66     11.42 o 
  -8  -8  10        5.83       -5.31     15.58 o 
  -7  -8  10       26.71       28.83     17.48 o 
  -6  -8  10        0.01       -0.10      6.55 o 
  -5  -8  10      152.80      162.20     11.87 o 
  -4  -8  10      815.74      719.79     19.25 o 
  -3  -8  10        0.00        4.34      5.46 o 
  -2  -8  10       96.52       91.00      5.70 o 
  -1  -8  10       76.24       80.32      4.32 o 
   0  -8  10      105.62      115.31      4.94 o 
   1  -8  10       20.25       23.14      3.15 o 
   2  -8  10      919.31      929.84     15.92 o 
   3  -8  10       15.63       19.72      5.10 o 
   4  -8  10      760.65      732.65     22.92 o 
   5  -8  10      463.81      498.50     19.42 o 
   6  -8  10       15.14       30.73      7.97 o 
   7  -8  10        0.52        4.28      5.56 o 
   8  -8  10      365.54      397.11     18.12 o 
   9  -8  10       45.51       42.27     11.40 o 
  10  -8  10       67.13       61.96     11.31 o 
 -10  -7  10      248.08      252.14     37.53 o 
  -9  -7  10       99.68       82.05     15.22 o 
  -8  -7  10       37.17       19.66     10.86 o 
  -7  -7  10       37.63       42.76      7.66 o 
  -6  -7  10      187.53      171.24     12.39 o 
  -5  -7  10      738.36      710.88     22.00 o 
  -4  -7  10       70.20       50.39      6.40 o 
  -3  -7  10        1.66        2.45      2.69 o 
  -2  -7  10      159.32      182.75      6.31 o 
  -1  -7  10     1341.59     1356.50     17.84 o 
   0  -7  10      667.88      799.08     11.72 o 
   1  -7  10       12.18       15.07      2.70 o 
   2  -7  10        3.86        0.22      2.96 o 
   3  -7  10       18.80       36.26      5.09 o 
   4  -7  10       77.72       75.75     14.14 o 
   5  -7  10       44.08       51.33     21.34 o 
   6  -7  10      285.24      300.99     13.79 o 
   7  -7  10       65.72       63.94      9.79 o 
   8  -7  10      116.21      127.45     12.68 o 
   9  -7  10       47.73       54.96      9.91 o 
  10  -7  10        3.47       11.03      8.25 o 
 -10  -6  10       25.63       22.54     42.64 o 
  -9  -6  10       34.84       16.35     10.88 o 
  -8  -6  10        3.02        2.91      6.00 o 
  -7  -6  10       20.16       14.27      6.26 o 
  -6  -6  10      226.43      207.52     12.87 o 
  -5  -6  10       28.82       22.58      3.66 o 
  -4  -6  10       32.38       35.08      7.17 o 
  -3  -6  10      105.33      114.33      5.23 o 
  -2  -6  10       49.67       54.42      3.49 o 
  -1  -6  10      147.43      164.73      4.55 o 
   0  -6  10      698.09      759.78     10.77 o 
   1  -6  10      958.99     1117.94     25.63 o 
   2  -6  10       63.52       63.88      6.92 o 
   3  -6  10      803.71      878.20     19.37 o 
   4  -6  10       82.86      110.27      7.80 o 
   5  -6  10      262.22      256.34     16.52 o 
   6  -6  10       24.09       12.07      6.72 o 
   7  -6  10      498.06      525.97     28.60 o 
   8  -6  10      188.28      241.78     17.67 o 
   9  -6  10        2.47        2.44      6.76 o 
  10  -6  10       11.02       16.06      8.44 o 
 -10  -5  10       12.82       21.32     11.54 o 
  -9  -5  10      357.78      299.26     20.56 o 
  -8  -5  10      124.44      116.65     10.18 o 
  -7  -5  10      387.62      395.77     16.32 o 
  -6  -5  10     1346.60     1352.40     28.15 o 
  -5  -5  10        4.17       11.84      4.62 o 
  -4  -5  10     1874.45     1875.95     32.30 o 
  -3  -5  10      131.27      190.78     12.18 o 
  -2  -5  10      392.34      407.99      9.74 o 
  -1  -5  10      309.05      381.13      9.70 o 
   0  -5  10     1057.58     1137.21     15.43 o 
   1  -5  10      264.47      309.34      8.58 o 
   2  -5  10       96.91       70.98      5.50 o 
   3  -5  10      715.59      780.54     17.67 o 
   4  -5  10        0.05       -1.06      4.00 o 
   5  -5  10      108.70      108.09     10.47 o 
   6  -5  10        5.23        7.65      7.25 o 
   7  -5  10      125.29      119.00      9.27 o 
   8  -5  10      198.87      210.15     13.48 o 
   9  -5  10        0.34       10.81      7.03 o 
  10  -5  10       45.87       61.91     12.94 o 
 -10  -4  10      146.14      242.81     19.22 o 
  -9  -4  10       76.23       67.35      9.11 o 
  -8  -4  10      316.13      336.21     14.65 o 
  -7  -4  10      135.49      128.18     15.20 o 
  -6  -4  10       86.21       95.46      6.93 o 
  -5  -4  10      914.31      970.41     28.20 o 
  -4  -4  10       23.62       29.42      4.90 o 
  -3  -4  10       22.46       30.46      4.65 o 
  -2  -4  10        5.84        3.58      2.41 o 
  -1  -4  10       81.75       78.81      4.98 o 
   0  -4  10     4524.61     4709.00     53.98 o 
   1  -4  10     1981.72     1814.99     26.68 o 
   2  -4  10        8.63       -1.77      1.77 o 
   3  -4  10        2.69        3.39      3.30 o 
   4  -4  10     1845.83     1757.56     31.66 o 
   5  -4  10      564.80      610.30     15.08 o 
   6  -4  10      402.39      392.04     14.88 o 
   7  -4  10      235.25      231.65     11.55 o 
   8  -4  10        9.75        1.42      6.25 o 
   9  -4  10       14.31       23.90      7.76 o 
  10  -4  10        1.02       -0.72      9.31 o 
 -11  -3  10        0.14        6.69     10.53 o 
 -10  -3  10      289.24      287.76     16.39 o 
  -9  -3  10      173.31      208.63     14.89 o 
  -8  -3  10      422.19      379.92     14.78 o 
  -7  -3  10      192.66      196.81     10.65 o 
  -6  -3  10      332.31      347.13     10.96 o 
  -5  -3  10      221.40      229.36     12.25 o 
  -4  -3  10      677.01      712.23     15.49 o 
  -3  -3  10      162.36      156.60      5.37 o 
  -2  -3  10     1028.17     1103.05     20.45 o 
  -1  -3  10        6.18       11.25      2.31 o 
   0  -3  10        0.26       -0.43      1.71 o 
   1  -3  10       42.15       31.66      3.09 o 
   2  -3  10      919.98      891.47     16.13 o 
   3  -3  10      215.96      236.70      8.90 o 
   4  -3  10      138.62      156.86      8.23 o 
   5  -3  10      321.91      329.56     10.95 o 
   6  -3  10     1470.71     1475.79     30.74 o 
   7  -3  10      648.31      596.30     17.24 o 
   8  -3  10        0.10       -1.08      5.61 o 
   9  -3  10        2.19        0.84      7.66 o 
  10  -3  10      235.01      243.46     45.64 o 
 -11  -2  10       19.93       33.10     23.18 o 
 -10  -2  10       21.59       11.10      7.20 o 
  -9  -2  10      493.37      590.55     18.20 o 
  -8  -2  10       20.55       18.61      5.86 o 
  -7  -2  10        9.63        6.67      4.62 o 
  -6  -2  10       62.71       56.54      7.40 o 
  -5  -2  10        8.24       12.06      2.93 o 
  -4  -2  10      211.78      229.73      8.13 o 
  -3  -2  10      311.55      291.00      9.83 o 
  -2  -2  10      445.13      493.78     16.10 o 
  -1  -2  10     2471.18     2586.23     40.08 o 
   0  -2  10      583.18      676.23     12.92 o 
   1  -2  10     1846.96     1861.11     35.49 o 
   2  -2  10      132.93      133.09      7.29 o 
   3  -2  10      132.09      114.06     13.54 o 
   4  -2  10      465.10      469.19     16.72 o 
   5  -2  10       12.49       11.92      5.03 o 
   6  -2  10        1.39       -1.75      4.83 o 
   7  -2  10       11.46       13.87      5.76 o 
   8  -2  10      224.47      237.11     13.66 o 
   9  -2  10      437.53      475.05     25.31 o 
  10  -2  10      145.02      150.73     16.98 o 
 -11  -1  10       60.13       31.01     21.70 o 
 -10  -1  10       54.10       93.58     18.05 o 
  -9  -1  10        0.72        6.32      4.68 o 
  -8  -1  10      293.51      309.72     12.52 o 
  -7  -1  10      132.00      121.05     11.97 o 
  -6  -1  10      338.20      372.10     11.80 o 
  -5  -1  10      293.73      244.58      8.77 o 
  -4  -1  10        1.89        9.98      3.02 o 
  -3  -1  10      436.09      433.92     11.49 o 
  -2  -1  10      117.81       97.92      4.49 o 
  -1  -1  10      689.27      670.37     14.19 o 
   0  -1  10     4757.24     4852.93     67.84 o 
   1  -1  10     2889.43     3003.94     53.99 o 
   2  -1  10     3198.78     3444.75     52.91 o 
   3  -1  10        0.30        1.47      3.37 o 
   4  -1  10       35.30       39.59      6.50 o 
   5  -1  10      516.80      507.01     16.06 o 
   6  -1  10      252.88      269.56     14.91 o 
   7  -1  10        6.02        8.85      6.68 o 
   8  -1  10       76.59       68.16     17.01 o 
   9  -1  10       44.17       67.23     15.66 o 
  10  -1  10        0.23       -0.85     11.34 o 
 -11   0  10        6.04       42.02     16.08 o 
 -10   0  10       59.93       75.45     17.34 o 
  -9   0  10      182.52      165.81     19.06 o 
  -8   0  10       70.84       60.17     10.67 o 
  -7   0  10       18.76       17.91      6.29 o 
  -6   0  10      427.24      431.94     15.19 o 
  -5   0  10      356.78      304.09      9.71 o 
  -4   0  10      224.17      216.11      5.67 o 
  -3   0  10      267.96      286.45     13.45 o 
  -2   0  10     1103.47     1186.22     19.20 o 
  -1   0  10       48.91       42.86      4.20 o 
   0   0  10      352.64      320.74      9.88 o 
   1   0  10      137.77      182.84      7.96 o 
   2   0  10     1102.30     1217.88     23.83 o 
   3   0  10      992.62     1021.34     24.97 o 
   4   0  10      233.03      260.41     13.23 o 
   5   0  10      182.90      193.41     11.75 o 
   6   0  10      320.20      294.23     18.61 o 
   7   0  10       18.59        3.89     18.15 o 
   8   0  10      719.33      699.88     46.49 o 
   9   0  10       41.26       32.87     18.67 o 
  10   0  10        0.37       11.63     16.25 o 
 -11   1  10        6.58        9.44     13.55 o 
 -10   1  10        1.91       30.69     14.64 o 
  -9   1  10       90.16       72.73     27.31 o 
  -8   1  10       83.95       66.81     11.32 o 
  -7   1  10      131.93      117.50     10.18 o 
  -6   1  10       31.59       34.31      6.58 o 
  -5   1  10        0.12       -2.63      2.82 o 
  -4   1  10      183.54      193.16      8.15 o 
  -3   1  10     1286.89     1276.61     34.87 o 
  -2   1  10      969.52     1020.15     17.70 o 
  -1   1  10       69.34       64.93      5.00 o 
   0   1  10       35.48       32.12      5.04 o 
   1   1  10      305.88      382.28     11.34 o 
   2   1  10     2508.48     2653.40     59.79 o 
   3   1  10       98.69      103.36      8.06 o 
   4   1  10      454.42      418.00     19.60 o 
   5   1  10       18.53       23.87      5.88 o 
   6   1  10      144.74      150.56     22.55 o 
   7   1  10       22.59       19.93     10.46 o 
   8   1  10       33.36       33.21     16.55 o 
   9   1  10       21.99       27.17     13.17 o 
  10   1  10      167.98      227.82     26.19 o 
 -11   2  10       94.76      130.51     34.07 o 
 -10   2  10       12.31       -7.74     10.81 o 
  -9   2  10       25.93       49.66     13.98 o 
  -8   2  10      149.34      135.33     11.63 o 
  -7   2  10       13.71       -4.32      7.51 o 
  -6   2  10     1185.89     1170.23     23.27 o 
  -5   2  10       85.33       68.81      4.74 o 
  -4   2  10      215.57      248.93      9.26 o 
  -3   2  10       61.30       64.23      5.82 o 
  -2   2  10      367.08      376.77     12.50 o 
  -1   2  10        0.59        1.11      2.51 o 
   0   2  10      919.03     1030.59     20.65 o 
   1   2  10      133.40      146.39     10.31 o 
   2   2  10      511.47      455.79     19.66 o 
   3   2  10      119.61      138.42      9.09 o 
   4   2  10       43.88       41.80      6.11 o 
   5   2  10      731.78      723.92     30.58 o 
   6   2  10      137.04      124.77     21.95 o 
   7   2  10        0.26        4.98      9.48 o 
   8   2  10      153.46      168.17     20.68 o 
   9   2  10        4.04       19.83     12.54 o 
  10   2  10      334.47      351.34     31.00 o 
 -11   3  10       53.09       57.37     16.92 o 
 -10   3  10        1.16        1.25     12.57 o 
  -9   3  10       30.34       39.02     13.72 o 
  -8   3  10      357.71      374.75     19.45 o 
  -7   3  10      370.60      355.24     15.37 o 
  -6   3  10       46.07       37.98      7.21 o 
  -5   3  10       23.77       20.95      3.50 o 
  -4   3  10       87.68      106.23      6.63 o 
  -3   3  10      275.59      294.97      9.36 o 
  -2   3  10       27.14       35.88      4.46 o 
  -1   3  10       10.91        2.33      3.09 o 
   0   3  10      397.93      361.94     11.19 o 
   1   3  10      176.80      129.30      7.35 o 
   2   3  10      612.40      648.36     18.30 o 
   3   3  10      184.68      170.78      9.76 o 
   4   3  10       82.24      101.72     20.43 o 
   5   3  10      330.62      327.10     21.98 o 
   6   3  10       77.65       82.12     13.59 o 
   7   3  10        7.75       13.00     10.44 o 
   8   3  10        0.07       -2.05      9.89 o 
   9   3  10       17.57       26.43     13.13 o 
  10   3  10        6.55       31.73     19.30 o 
 -11   4  10      150.82      230.41     89.47 o 
 -10   4  10       31.05       20.51     19.25 o 
  -9   4  10      301.04      313.82     23.70 o 
  -8   4  10       68.31       58.72     11.05 o 
  -7   4  10       22.91       39.54      7.68 o 
  -6   4  10     1928.83     1934.05     37.90 o 
  -5   4  10      161.01      153.40      7.25 o 
  -4   4  10      161.81      168.84      9.00 o 
  -3   4  10      325.84      358.02     11.52 o 
  -2   4  10       10.18        4.52      2.88 o 
  -1   4  10        0.11        1.63      2.13 o 
   0   4  10      909.74     1030.71     24.29 o 
   1   4  10        9.51        9.93      3.93 o 
   2   4  10        0.38       -5.79      5.79 o 
   3   4  10       95.03      109.69     13.06 o 
   4   4  10      118.24      104.22     26.29 o 
   5   4  10        2.67       18.88     12.10 o 
   6   4  10        3.38        8.38      8.86 o 
   7   4  10       61.08       49.36     13.60 o 
   8   4  10       49.84       42.64     14.37 o 
   9   4  10        0.73       17.17     13.73 o 
 -10   5  10      130.16       87.01     18.21 o 
  -9   5  10       78.06      104.77     13.63 o 
  -8   5  10      157.75      142.51     13.83 o 
  -7   5  10       29.22       33.59      8.61 o 
  -6   5  10        0.67       -2.83      3.89 o 
  -5   5  10      846.63      841.68     21.71 o 
  -4   5  10       53.10       42.73      8.18 o 
  -3   5  10        2.90        4.91      3.27 o 
  -2   5  10       33.15       27.51      3.98 o 
  -1   5  10       90.66       62.84      5.20 o 
   0   5  10       31.76       26.72      4.10 o 
   1   5  10       65.42       87.06      7.42 o 
   2   5  10      153.07      127.21     13.87 o 
   3   5  10        0.08        4.93     11.40 o 
   4   5  10      400.85      371.69     29.60 o 
   5   5  10       49.82       46.22     16.51 o 
   6   5  10       73.62       71.00     13.96 o 
   7   5  10       92.14       89.40     16.33 o 
   8   5  10       92.91      106.49     19.13 o 
   9   5  10      126.43      124.77     21.21 o 
 -10   6  10        0.98       17.21     13.04 o 
  -9   6  10      280.19      250.53     22.46 o 
  -8   6  10       76.58      102.09     15.98 o 
  -7   6  10      208.41      209.21     31.72 o 
  -6   6  10       11.51        8.02      8.64 o 
  -5   6  10      170.73      138.80     11.30 o 
  -4   6  10       98.67      115.11      8.69 o 
  -3   6  10     1292.64     1279.32     21.04 o 
  -2   6  10      675.47      658.83     13.69 o 
  -1   6  10        3.27        2.48      2.82 o 
   0   6  10       96.36      114.43      6.50 o 
   1   6  10      102.83      121.73      6.90 o 
   2   6  10      163.72      127.37     13.88 o 
   3   6  10      513.94      485.98     33.49 o 
   4   6  10       84.76       87.15     18.52 o 
   5   6  10        0.21        1.17      8.24 o 
   6   6  10      480.17      437.55     48.25 o 
   7   6  10       98.07      105.54     29.48 o 
   8   6  10        6.36       -9.06     15.58 o 
   9   6  10       17.82       35.96     26.89 o 
 -10   7  10        2.43      -10.58     17.04 o 
  -9   7  10       22.18        6.89     11.42 o 
  -8   7  10       82.43       97.50     15.60 o 
  -7   7  10        1.12        3.29     14.29 o 
  -6   7  10      115.90       96.30     14.26 o 
  -5   7  10       67.99       68.13     12.04 o 
  -4   7  10       81.25       62.59      9.33 o 
  -3   7  10      309.89      305.63     10.99 o 
  -2   7  10       34.93       40.73      4.82 o 
  -1   7  10       19.39       17.77      3.30 o 
   0   7  10        3.92       11.13      6.02 o 
   1   7  10     1100.73     1029.42     34.84 o 
   2   7  10      571.15      543.14     36.48 o 
   3   7  10      544.20      530.97     36.34 o 
   4   7  10       18.84        7.09     11.22 o 
   5   7  10      250.09      259.53     20.69 o 
   6   7  10        0.83       -0.19      9.28 o 
   7   7  10       19.45       44.13     14.64 o 
   8   7  10        0.46        1.02     11.24 o 
   9   7  10       11.45       13.65     15.10 o 
 -10   8  10       17.35       20.79     13.92 o 
  -9   8  10      162.11      193.94     22.13 o 
  -8   8  10      468.50      470.23     33.66 o 
  -7   8  10        3.59       17.53     10.92 o 
  -6   8  10       98.96       93.36     14.52 o 
  -5   8  10      473.02      413.26     23.63 o 
  -4   8  10      949.76      916.52     27.40 o 
  -3   8  10      719.38      690.30     22.73 o 
  -2   8  10      523.73      548.05     21.10 o 
  -1   8  10       69.65       69.41      6.21 o 
   0   8  10        0.17       -5.47      5.47 o 
   1   8  10     1063.22      929.55     48.73 o 
   2   8  10      189.68      177.63     23.57 o 
   3   8  10      513.14      409.70     33.52 o 
   4   8  10       62.03       42.08     37.42 o 
   5   8  10       68.78       62.68     12.97 o 
   6   8  10      106.57       84.71     15.97 o 
   7   8  10       38.84       34.65     14.03 o 
   8   8  10       15.45       -1.22     12.23 o 
  -9   9  10       13.84       26.69     13.90 o 
  -8   9  10       41.63       84.47     16.38 o 
  -7   9  10       32.52       34.00     12.40 o 
  -6   9  10       29.55       17.06     11.41 o 
  -5   9  10        1.17        0.35      7.73 o 
  -4   9  10      728.20      748.90     35.05 o 
  -3   9  10      254.79      273.42     16.02 o 
  -2   9  10      162.79      168.97     12.68 o 
  -1   9  10        3.29       -4.64      5.61 o 
   0   9  10      614.55      590.36     37.90 o 
   1   9  10       13.27       -3.78      9.07 o 
   2   9  10      947.99      845.75     48.02 o 
   3   9  10      133.30      129.51     16.37 o 
   4   9  10      240.03      214.22     19.00 o 
   5   9  10       51.89       58.51     13.42 o 
   6   9  10       18.14        8.10     10.35 o 
   7   9  10        0.25       -7.93     25.00 o 
   8   9  10        1.53       -2.75     11.93 o 
  -9  10  10       42.30       63.74     16.78 o 
  -8  10  10      131.56      150.69     20.63 o 
  -7  10  10       94.93       98.63     16.28 o 
  -6  10  10      153.27      146.55     18.10 o 
  -5  10  10        8.79        3.59     14.36 o 
  -4  10  10      149.17      164.67     14.15 o 
  -3  10  10      558.27      526.05     31.72 o 
  -2  10  10        1.85        8.17      6.48 o 
  -1  10  10      161.15      136.52     24.56 o 
   0  10  10       20.04       35.81     14.86 o 
   1  10  10     1034.69      978.28     52.96 o 
   2  10  10       10.60        7.94     11.29 o 
   3  10  10      589.11      485.06     38.11 o 
   4  10  10        0.51       -0.46     12.46 o 
   5  10  10        3.28        0.88     13.83 o 
   6  10  10      125.27      132.53     20.11 o 
   7  10  10      104.20      101.50     18.71 o 
  -8  11  10      108.46       97.65     24.63 o 
  -7  11  10       21.52       18.47     12.48 o 
  -6  11  10       72.60       69.52     17.45 o 
  -5  11  10        1.47        6.59     10.23 o 
  -4  11  10      302.73      249.03     16.74 o 
  -3  11  10      328.18      262.41     16.64 o 
  -2  11  10       13.99       16.95     10.09 o 
  -1  11  10        0.38       -3.53      7.58 o 
   0  11  10      710.40      708.58     32.70 o 
   1  11  10        8.08        9.17     12.49 o 
   2  11  10      107.12       77.03     19.55 o 
   3  11  10      180.09      150.31     26.53 o 
   4  11  10      511.98      544.87     43.61 o 
   5  11  10      140.96      126.78     27.20 o 
   6  11  10      284.72      260.12     35.11 o 
   7  11  10       29.78        0.11     15.84 o 
  -8  12  10       21.61       28.41     17.15 o 
  -7  12  10       12.63       16.22     13.47 o 
  -6  12  10       12.85       37.44     13.11 o 
  -5  12  10       57.73       62.81     14.10 o 
  -4  12  10       11.89       22.74     10.59 o 
  -3  12  10      129.96      106.82     12.68 o 
  -2  12  10       13.57        8.31     13.39 o 
  -1  12  10       18.15        7.73     10.55 o 
   0  12  10       35.99       46.33     12.44 o 
   1  12  10       56.10       69.90     19.23 o 
   2  12  10        0.06        1.13     13.20 o 
   3  12  10       32.57       47.39     20.04 o 
   4  12  10       49.31       42.91     19.20 o 
   5  12  10       13.72       -3.78     13.55 o 
   6  12  10        3.97       23.64     18.10 o 
  -7  13  10       44.57       34.59     19.78 o 
  -6  13  10       49.57       74.06     16.27 o 
  -5  13  10      192.18      192.31     20.74 o 
  -4  13  10       12.54       14.69     10.10 o 
  -3  13  10       25.60        4.64      9.34 o 
  -2  13  10       53.70       65.05     13.52 o 
  -1  13  10        1.51        5.33      9.98 o 
   0  13  10      326.29      288.93     24.10 o 
   1  13  10      104.99       86.08     16.30 o 
   2  13  10       24.27       11.29     13.83 o 
   3  13  10        0.32        3.11     14.71 o 
   4  13  10        3.82        1.06     13.76 o 
   5  13  10      121.62      165.80     30.70 o 
  -6  14  10      160.09      130.65     19.93 o 
  -5  14  10        8.43       14.67     12.12 o 
  -4  14  10       95.99      105.96     26.46 o 
  -3  14  10       96.70      127.81     35.53 o 
  -2  14  10       13.40       11.08     10.80 o 
  -1  14  10       99.39      105.71     17.50 o 
   0  14  10       14.36        7.80     10.44 o 
   1  14  10       24.06       10.45     10.88 o 
   2  14  10        1.80        4.59     15.31 o 
   3  14  10       70.57       88.46     24.73 o 
   4  14  10       13.20       10.97     16.51 o 
  -5  15  10        1.43        3.18     18.00 o 
  -4  15  10        3.22       11.50     15.95 o 
  -3  15  10        1.12       -2.52     10.85 o 
  -2  15  10      150.51      144.54     21.09 o 
  -1  15  10      215.18      177.45     22.90 o 
   0  15  10        4.50       -1.53     11.58 o 
   1  15  10       69.07       49.90     15.85 o 
   2  15  10        0.39       -0.01     12.21 o 
   3  15  10      154.49      164.29     32.00 o 
  -4  16  10      158.92      159.31     32.57 o 
  -3  16  10      321.74      342.92     30.27 o 
  -2  16  10       40.28       39.16     15.36 o 
  -1  16  10      327.03      431.54     33.38 o 
   0  16  10       50.92       33.81     20.43 o 
   1  16  10        0.63      -11.73     11.73 o 
   2  16  10        7.07        3.42     19.90 o 
  -1 -19  11        1.11        6.85     19.05 o 
   0 -19  11      255.43      314.92     34.83 o 
   1 -19  11        3.94       23.96     20.68 o 
   2 -19  11       13.87       32.00     21.38 o 
  -3 -18  11      253.95      242.80     32.07 o 
  -2 -18  11       22.86       36.03     21.67 o 
  -1 -18  11       21.33       19.94     19.20 o 
   0 -18  11       32.12       16.55     17.85 o 
   1 -18  11        0.11       15.14     17.89 o 
   2 -18  11       23.81        8.08     11.73 o 
   3 -18  11        0.12        4.93     12.23 o 
   4 -18  11       92.46      113.10     12.42 o 
  -4 -17  11      167.01      121.13     25.48 o 
  -3 -17  11        5.79       31.58     19.55 o 
  -2 -17  11      132.60      201.48     28.33 o 
  -1 -17  11       70.36       50.53     20.11 o 
   0 -17  11       43.36        3.63     15.60 o 
   1 -17  11        1.17        0.35     11.00 o 
   2 -17  11        0.07       10.37     11.07 o 
   3 -17  11       64.68       94.16     16.30 o 
   4 -17  11      146.68      181.59     20.39 o 
   5 -17  11        0.05       10.67      9.34 o 
  -5 -16  11       56.97       69.90     22.16 o 
  -4 -16  11        1.87       21.10     18.42 o 
  -3 -16  11        6.85       -6.00     15.10 o 
  -2 -16  11       32.93       42.31     18.88 o 
  -1 -16  11       52.09       32.78     16.83 o 
   0 -16  11        0.58       13.06     11.47 o 
   1 -16  11       70.39       57.32     13.37 o 
   2 -16  11       62.82       56.07     16.43 o 
   3 -16  11       13.83       17.74      9.05 o 
   4 -16  11        3.69        9.63      8.96 o 
   5 -16  11        9.24       27.32      9.44 o 
   6 -16  11      164.78      214.65     17.68 o 
  -6 -15  11      127.08      183.94     28.19 o 
  -5 -15  11       10.74       15.07     17.29 o 
  -4 -15  11        0.25       -6.49     15.17 o 
  -3 -15  11       67.00       44.11     18.31 o 
  -2 -15  11       55.85       72.86     19.02 o 
  -1 -15  11      113.88      129.43     15.57 o 
   0 -15  11       74.48       77.73     15.19 o 
   1 -15  11      365.59      339.35     54.36 o 
   2 -15  11       10.00       11.49      6.74 o 
   3 -15  11       79.97       83.89     14.83 o 
   4 -15  11       44.17       65.17     13.11 o 
   5 -15  11      759.67      788.34     62.30 o 
   6 -15  11       61.85       39.66     12.99 o 
   7 -15  11      294.90      288.35     20.28 o 
  -7 -14  11       15.78       43.61     18.95 o 
  -6 -14  11      209.84      169.47     26.46 o 
  -5 -14  11       64.03       39.94     18.38 o 
  -4 -14  11       40.30       36.63     16.87 o 
  -3 -14  11       16.56       23.68     14.96 o 
  -2 -14  11        3.61       -6.63     10.27 o 
  -1 -14  11       49.10       31.08     10.72 o 
   0 -14  11      346.35      396.86     21.59 o 
   1 -14  11      145.79      183.73     13.60 o 
   2 -14  11      249.56      230.22     33.21 o 
   3 -14  11       15.66       25.99      8.66 o 
   4 -14  11      142.07      136.41     13.61 o 
   5 -14  11       67.14      101.52     12.68 o 
   6 -14  11       60.13       73.20     11.96 o 
   7 -14  11       80.34      131.12     15.14 o 
  -7 -13  11       91.46       79.62     20.27 o 
  -6 -13  11      134.96      102.58     16.45 o 
  -5 -13  11       95.48       75.96     20.25 o 
  -4 -13  11        0.75       -0.78     12.46 o 
  -3 -13  11       28.40       23.71     14.47 o 
  -2 -13  11      105.09       94.25     13.20 o 
  -1 -13  11        6.51       -3.32      8.13 o 
   0 -13  11        1.67        7.15      7.04 o 
   1 -13  11     1268.01     1243.15     27.75 o 
   2 -13  11       44.42       47.74      8.54 o 
   3 -13  11      342.70      314.05     16.85 o 
   4 -13  11       56.01       44.42     12.01 o 
   5 -13  11       15.03        7.68      7.73 o 
   6 -13  11      190.09      158.12     26.52 o 
   7 -13  11       24.05       26.63      9.61 o 
   8 -13  11        0.85       13.04      9.79 o 
  -8 -12  11      187.25      156.08     20.45 o 
  -7 -12  11        9.33        3.26     11.57 o 
  -6 -12  11        7.20        0.52     10.05 o 
  -5 -12  11      836.71      740.24     31.61 o 
  -4 -12  11       45.13       42.04     11.16 o 
  -3 -12  11       59.56       56.69      9.44 o 
  -2 -12  11        0.01       12.39      6.69 o 
  -1 -12  11      170.67      145.19     11.52 o 
   0 -12  11     1014.42     1018.05     27.84 o 
   1 -12  11      172.73      172.17     16.92 o 
   2 -12  11       28.04       11.28      6.90 o 
   3 -12  11      196.42      168.25     12.88 o 
   4 -12  11        6.68       19.50      9.50 o 
   5 -12  11      114.59       99.30     18.44 o 
   6 -12  11        0.05        4.01      7.84 o 
   7 -12  11        3.44       11.10      8.47 o 
   8 -12  11        1.02        1.69      9.09 o 
  -8 -11  11        1.98       -2.34     12.10 o 
  -7 -11  11        0.35       -0.66     11.31 o 
  -6 -11  11      119.61      154.25     17.18 o 
  -5 -11  11      113.62      101.44     14.07 o 
  -4 -11  11       38.92       30.75      8.30 o 
  -3 -11  11      641.45      587.56     18.15 o 
  -2 -11  11      450.54      423.28     15.13 o 
  -1 -11  11        1.48        6.64      5.30 o 
   0 -11  11     1767.01     1882.41     35.12 o 
   1 -11  11      415.31      431.42     12.92 o 
   2 -11  11       10.58        9.89      4.99 o 
   3 -11  11      340.55      357.44     14.08 o 
   4 -11  11       59.48       54.97     11.85 o 
   5 -11  11       61.14       49.07     11.73 o 
   6 -11  11       42.83       59.47     10.32 o 
   7 -11  11      629.85      672.77     26.72 o 
   8 -11  11      323.22      386.40     22.39 o 
   9 -11  11      105.54       97.28     14.77 o 
  -9 -10  11       59.05       53.75     15.45 o 
  -8 -10  11      123.08      114.10     17.45 o 
  -7 -10  11       60.22       48.58     13.37 o 
  -6 -10  11       42.96       40.07     11.77 o 
  -5 -10  11       67.62       73.63     12.36 o 
  -4 -10  11      213.13      212.28     11.89 o 
  -3 -10  11      383.25      368.16     14.23 o 
  -2 -10  11      427.15      464.23     17.71 o 
  -1 -10  11       15.89        1.22      5.15 o 
   0 -10  11      271.87      247.28      9.75 o 
   1 -10  11       13.78       13.49      4.70 o 
   2 -10  11        1.46        9.19      4.70 o 
   3 -10  11      128.22      144.00     11.33 o 
   4 -10  11      207.03      214.91     13.79 o 
   5 -10  11      398.04      426.30     24.64 o 
   6 -10  11        9.93        8.71      6.93 o 
   7 -10  11       52.43       35.30      9.43 o 
   8 -10  11        2.65        8.75      9.24 o 
   9 -10  11       14.11       18.48     10.43 o 
  -9  -9  11      157.04      168.69     19.74 o 
  -8  -9  11       73.06      111.20     16.52 o 
  -7  -9  11        1.06        8.10      9.63 o 
  -6  -9  11      362.46      351.68     17.33 o 
  -5  -9  11      564.48      553.50     17.97 o 
  -4  -9  11       92.51       74.04      8.90 o 
  -3  -9  11      148.61      136.82     15.47 o 
  -2  -9  11     2241.00     2179.14     38.60 o 
  -1  -9  11      996.76     1071.91     20.92 o 
   0  -9  11      231.80      221.43      6.98 o 
   1  -9  11      100.18       98.25      5.15 o 
   2  -9  11        0.06        3.58      4.32 o 
   3  -9  11      589.53      555.40     19.47 o 
   4  -9  11       12.55       36.72     10.54 o 
   5  -9  11       32.48       14.66      9.16 o 
   6  -9  11       56.02       43.06      9.08 o 
   7  -9  11       12.52       13.04      6.54 o 
   8  -9  11      181.15      208.20     14.32 o 
   9  -9  11       15.66       21.43      9.79 o 
 -10  -8  11      198.96      146.31     19.41 o 
  -9  -8  11        0.65        4.00     12.10 o 
  -8  -8  11      526.89      511.47     42.47 o 
  -7  -8  11      316.53      316.54     22.65 o 
  -6  -8  11       64.80       69.60      9.88 o 
  -5  -8  11      890.02      896.01     25.78 o 
  -4  -8  11       11.45       14.16      5.51 o 
  -3  -8  11     2884.22     2944.01     42.66 o 
  -2  -8  11      210.24      198.25      8.42 o 
  -1  -8  11       38.14       25.07      3.53 o 
   0  -8  11     1456.17     1422.55     19.24 o 
   1  -8  11        0.00        0.76      2.96 o 
   2  -8  11      665.48      712.92     13.82 o 
   3  -8  11      115.58      135.69     18.76 o 
   4  -8  11       36.12       42.15      8.07 o 
   5  -8  11      653.73      630.40     29.11 o 
   6  -8  11      373.61      369.19     23.09 o 
   7  -8  11        1.74        7.71      6.14 o 
   8  -8  11       77.22       71.14      9.82 o 
   9  -8  11        8.45        3.80      7.45 o 
  10  -8  11       51.17       55.54     11.00 o 
 -10  -7  11        2.54       18.58     12.91 o 
  -9  -7  11      327.24      320.37     38.11 o 
  -8  -7  11      393.44      383.44     36.57 o 
  -7  -7  11      393.60      425.49     16.07 o 
  -6  -7  11       78.00       67.76      9.23 o 
  -5  -7  11        3.70        4.33      6.11 o 
  -4  -7  11      495.51      558.98     15.74 o 
  -3  -7  11       46.47       45.20      5.21 o 
  -2  -7  11       47.00       68.26      4.23 o 
  -1  -7  11       59.87       62.21      3.92 o 
   0  -7  11     1459.26     1537.08     18.65 o 
   1  -7  11     2017.76     2090.86     28.36 o 
   2  -7  11      120.35      126.43      6.79 o 
   3  -7  11      137.76      156.58      8.72 o 
   4  -7  11      844.26      778.59     25.43 o 
   5  -7  11        4.48       -3.33      5.65 o 
   6  -7  11     1753.59     1842.11     37.08 o 
   7  -7  11        1.63       12.34     14.00 o 
   8  -7  11       67.60       63.47      9.52 o 
   9  -7  11        5.97       12.39      7.58 o 
  10  -7  11       48.10       66.04     11.26 o 
 -10  -6  11       15.67       15.76     11.51 o 
  -9  -6  11       51.11       54.22     29.60 o 
  -8  -6  11      356.00      375.12     23.20 o 
  -7  -6  11       59.76       53.79      7.70 o 
  -6  -6  11      323.97      277.85     15.96 o 
  -5  -6  11     1215.43     1217.79     25.42 o 
  -4  -6  11      978.63     1000.75     21.36 o 
  -3  -6  11       64.53       60.49      5.61 o 
  -2  -6  11        0.29        0.61      3.08 o 
  -1  -6  11     2298.23     2267.23     29.92 o 
   0  -6  11      407.87      400.23      8.30 o 
   1  -6  11        2.89        8.01      3.27 o 
   2  -6  11      360.26      351.57     10.28 o 
   3  -6  11        2.05       -0.51      3.96 o 
   4  -6  11        0.47       -4.26      4.26 o 
   5  -6  11      345.71      313.92     15.93 o 
   6  -6  11      208.17      184.41     13.88 o 
   7  -6  11       22.86       16.33      6.50 o 
   8  -6  11      109.63      129.48     11.67 o 
   9  -6  11       70.44       70.45     10.53 o 
  10  -6  11        0.01       15.35      8.36 o 
 -10  -5  11      209.96      172.53     19.76 o 
  -9  -5  11       21.64       26.57      7.59 o 
  -8  -5  11      102.36      103.85     11.55 o 
  -7  -5  11       18.95       25.18      6.17 o 
  -6  -5  11      276.05      246.00     27.77 o 
  -5  -5  11       90.43      101.61      7.46 o 
  -4  -5  11        7.71        8.80      4.02 o 
  -3  -5  11       38.01       35.11      4.37 o 
  -2  -5  11     1206.65     1193.77     19.47 o 
  -1  -5  11      359.55      306.79      7.61 o 
   0  -5  11      801.74      892.47     14.65 o 
   1  -5  11       38.53       41.27      5.03 o 
   2  -5  11      746.04      773.53     15.58 o 
   3  -5  11       16.84       14.42      4.64 o 
   4  -5  11      312.89      297.05     11.48 o 
   5  -5  11       22.23       30.34      7.47 o 
   6  -5  11     1103.48     1068.03     25.80 o 
   7  -5  11        0.84        5.96      5.79 o 
   8  -5  11        0.08        3.75      5.81 o 
   9  -5  11       11.29       15.99      7.80 o 
  10  -5  11       45.15       52.75     12.22 o 
 -10  -4  11        3.38       26.89     11.04 o 
  -9  -4  11        3.55        6.14      6.27 o 
  -8  -4  11       49.72       49.72      7.53 o 
  -7  -4  11       63.75       59.72      7.21 o 
  -6  -4  11     1068.60     1056.50     20.64 o 
  -5  -4  11      146.10      152.63      7.94 o 
  -4  -4  11       15.92       14.94      4.24 o 
  -3  -4  11       29.88       14.08      3.16 o 
  -2  -4  11     1128.98     1192.73     20.17 o 
  -1  -4  11      111.70      111.29      5.35 o 
   0  -4  11     1686.48     1907.27     25.16 o 
   1  -4  11      224.41      230.96      8.57 o 
   2  -4  11     1486.83     1439.63     26.09 o 
   3  -4  11      495.13      489.43     13.51 o 
   4  -4  11     1595.20     1647.76     30.60 o 
   5  -4  11      279.47      285.96     12.07 o 
   6  -4  11      271.83      274.82     13.12 o 
   7  -4  11        2.74        8.23      6.06 o 
   8  -4  11        2.40        7.29      6.09 o 
   9  -4  11      121.82      111.86     12.85 o 
  10  -4  11      130.08      164.06     24.12 o 
 -11  -3  11       10.26        4.09     23.32 o 
 -10  -3  11      320.15      361.50     16.37 o 
  -9  -3  11       19.37        5.72      6.15 o 
  -8  -3  11      134.41      137.34      9.29 o 
  -7  -3  11       18.18        9.51      5.09 o 
  -6  -3  11     1689.45     1612.41     26.77 o 
  -5  -3  11       49.94       57.72      6.82 o 
  -4  -3  11      344.69      322.18     12.39 o 
  -3  -3  11      149.12      170.51     13.40 o 
  -2  -3  11      212.76      199.33      7.33 o 
  -1  -3  11      226.19      261.96     10.81 o 
   0  -3  11      951.59     1051.38     15.55 o 
   1  -3  11       20.65       30.18      3.19 o 
   2  -3  11      195.32      171.00     10.07 o 
   3  -3  11      842.53      809.58     17.88 o 
   4  -3  11      259.97      242.36     10.23 o 
   5  -3  11      247.26      278.74     11.62 o 
   6  -3  11      448.23      480.25     16.55 o 
   7  -3  11     1102.84     1126.73     32.63 o 
   8  -3  11        0.66        3.89      7.19 o 
   9  -3  11      257.74      231.54     34.16 o 
  10  -3  11       20.74       30.37     14.31 o 
 -11  -2  11       21.32       26.00     29.43 o 
 -10  -2  11      217.61      189.71     22.36 o 
  -9  -2  11      219.76      309.70     20.17 o 
  -8  -2  11       13.10        7.61      4.11 o 
  -7  -2  11      727.67      737.06     25.73 o 
  -6  -2  11     1403.91     1318.01     28.03 o 
  -5  -2  11       25.88       26.70     10.32 o 
  -4  -2  11      321.60      350.37     12.60 o 
  -3  -2  11      253.60      274.34     11.62 o 
  -2  -2  11     1415.70     1490.44     32.52 o 
  -1  -2  11      473.47      533.51     14.66 o 
   0  -2  11      459.53      480.30     13.56 o 
   1  -2  11      629.04      522.05     13.59 o 
   2  -2  11       19.31        8.52      3.76 o 
   3  -2  11       41.44       59.21      6.95 o 
   4  -2  11      196.50      211.92     12.05 o 
   5  -2  11       36.40       57.33      8.42 o 
   6  -2  11        0.62       -2.53      5.28 o 
   7  -2  11      126.94      134.10     12.34 o 
   8  -2  11       66.69       70.90     15.21 o 
   9  -2  11      452.71      454.65     30.38 o 
  10  -2  11      302.38      300.91     28.47 o 
 -11  -1  11        0.60        2.96     13.45 o 
 -10  -1  11      226.30      223.54     23.65 o 
  -9  -1  11       61.83       77.26     12.85 o 
  -8  -1  11      147.25      139.13     14.28 o 
  -7  -1  11       64.80       72.20     10.56 o 
  -6  -1  11       36.05       18.19      7.25 o 
  -5  -1  11       19.38       21.60      4.19 o 
  -4  -1  11      121.62      120.76     10.42 o 
  -3  -1  11      371.89      418.17     11.57 o 
  -2  -1  11      998.51     1063.73     17.55 o 
  -1  -1  11      204.51      243.59      7.17 o 
   0  -1  11      476.93      522.08     11.29 o 
   1  -1  11       50.00       43.28      5.06 o 
   2  -1  11     1861.35     1822.31     32.39 o 
   3  -1  11      180.35      204.08     10.84 o 
   4  -1  11       68.13       65.78      7.81 o 
   5  -1  11      348.15      354.30     29.94 o 
   6  -1  11      343.50      298.01     15.64 o 
   7  -1  11       72.34       56.77     18.07 o 
   8  -1  11       59.27       77.26     15.18 o 
   9  -1  11       77.13      113.60     19.48 o 
  10  -1  11       24.43       26.23     16.88 o 
 -11   0  11       53.00       36.02     16.30 o 
 -10   0  11        9.57       15.39     13.58 o 
  -9   0  11        6.50       -7.09      9.22 o 
  -8   0  11      146.96      168.35     15.26 o 
  -7   0  11      167.52      144.92     13.16 o 
  -6   0  11      101.34      114.99      9.68 o 
  -5   0  11       14.06        9.94      5.09 o 
  -4   0  11       69.06       74.00      3.44 o 
  -3   0  11       24.48       15.92      3.78 o 
  -2   0  11      644.18      789.28     15.57 o 
  -1   0  11        1.13        4.87      3.05 o 
   0   0  11     1043.61     1137.85     22.19 o 
   1   0  11        7.25       -2.55      2.55 o 
   2   0  11      502.54      433.49     13.08 o 
   3   0  11     1528.07     1583.78     34.14 o 
   4   0  11     1072.98     1023.76     34.79 o 
   5   0  11      793.13      756.32     22.93 o 
   6   0  11       30.13       31.85      7.05 o 
   7   0  11      267.35      224.04     20.39 o 
   8   0  11        0.02       10.25     10.10 o 
   9   0  11       10.84       13.34     11.94 o 
  10   0  11       10.87        0.40     12.18 o 
 -11   1  11       82.04       64.03     18.17 o 
 -10   1  11       86.89       74.34     17.35 o 
  -9   1  11       11.20        1.38      8.55 o 
  -8   1  11      343.75      368.22     20.46 o 
  -7   1  11      483.94      502.89     21.45 o 
  -6   1  11      641.11      618.98     18.53 o 
  -5   1  11       44.43       50.44      6.25 o 
  -4   1  11      456.84      396.08     13.92 o 
  -3   1  11      120.25      124.78      7.03 o 
  -2   1  11     2822.27     2942.57     40.93 o 
  -1   1  11      678.89      784.77     17.27 o 
   0   1  11      448.06      487.30     15.60 o 
   1   1  11      719.15      767.11     17.66 o 
   2   1  11      162.68      170.58      8.70 o 
   3   1  11      195.78      169.01     10.19 o 
   4   1  11      152.65      189.18     11.34 o 
   5   1  11      285.99      301.91     14.45 o 
   6   1  11      497.21      470.05     25.75 o 
   7   1  11       13.66        2.67      9.54 o 
   8   1  11       63.51       58.43     30.75 o 
   9   1  11        4.91       14.59     12.42 o 
  10   1  11      116.61       93.87     20.27 o 
 -11   2  11       59.85       46.34     16.99 o 
 -10   2  11       27.06       23.90     13.69 o 
  -9   2  11        5.81       -3.87     10.53 o 
  -8   2  11      131.49      124.24     13.89 o 
  -7   2  11      784.76      765.99     22.18 o 
  -6   2  11     2561.17     2428.35     38.89 o 
  -5   2  11      276.14      264.97      9.69 o 
  -4   2  11     1255.64     1288.61     23.24 o 
  -3   2  11      213.17      206.73      7.97 o 
  -2   2  11       93.22      106.58      5.81 o 
  -1   2  11       45.07       69.77      7.26 o 
   0   2  11      576.94      510.28     13.79 o 
   1   2  11     1221.02     1170.37     23.56 o 
   2   2  11      520.00      502.86     16.29 o 
   3   2  11       96.33       91.41      8.14 o 
   4   2  11     1099.71     1058.94     27.06 o 
   5   2  11      937.66      835.61     33.49 o 
   6   2  11      229.24      250.17     28.51 o 
   7   2  11        4.24        1.57     10.20 o 
   8   2  11        1.91       18.87     11.98 o 
   9   2  11        2.23       -1.35     11.21 o 
  10   2  11       57.49       37.48     15.95 o 
 -10   3  11       36.10       21.85     20.02 o 
  -9   3  11      136.98      152.34     19.95 o 
  -8   3  11      247.15      317.51     16.15 o 
  -7   3  11      228.47      258.23     26.07 o 
  -6   3  11        3.51        9.54      5.83 o 
  -5   3  11       77.06       81.42      6.85 o 
  -4   3  11        5.79       -2.98      3.25 o 
  -3   3  11       23.37       24.22      4.11 o 
  -2   3  11        1.94        3.89      2.32 o 
  -1   3  11      182.61      200.53      8.75 o 
   0   3  11     1068.40     1149.08     28.67 o 
   1   3  11      442.13      508.73     14.27 o 
   2   3  11        9.13       11.49      7.28 o 
   3   3  11       19.32        9.42      5.17 o 
   4   3  11        0.31        6.52      9.92 o 
   5   3  11       18.86       32.10     10.78 o 
   6   3  11       39.90       60.44     18.38 o 
   7   3  11       39.14       52.94     21.58 o 
   8   3  11      144.73      131.90     19.36 o 
   9   3  11       85.52       84.93     18.68 o 
 -10   4  11       95.15       97.57     18.73 o 
  -9   4  11       73.51       58.01     15.47 o 
  -8   4  11      461.40      477.12     21.59 o 
  -7   4  11      557.51      578.78     19.55 o 
  -6   4  11     1304.30     1258.26     28.89 o 
  -5   4  11      648.86      672.65     19.26 o 
  -4   4  11       11.25        1.61      3.37 o 
  -3   4  11      651.89      704.33     15.58 o 
  -2   4  11      123.51      132.95      7.06 o 
  -1   4  11      196.92      200.23     10.34 o 
   0   4  11     1317.07     1326.07     27.92 o 
   1   4  11       61.04       45.59      5.54 o 
   2   4  11        5.74        5.58      4.30 o 
   3   4  11        4.20        8.32     12.98 o 
   4   4  11       83.79       81.10     13.17 o 
   5   4  11      549.85      443.43     35.39 o 
   6   4  11        0.03       10.28      8.86 o 
   7   4  11      278.38      248.63     22.91 o 
   8   4  11       11.10        4.27     10.58 o 
   9   4  11       21.61       35.54     24.01 o 
 -10   5  11       46.27       53.48     16.20 o 
  -9   5  11        7.46       12.17     12.32 o 
  -8   5  11       51.06       32.93      9.64 o 
  -7   5  11        1.54        3.52      5.91 o 
  -6   5  11       89.11      110.86     11.53 o 
  -5   5  11       53.15       68.42      8.01 o 
  -4   5  11       38.39       39.78      6.87 o 
  -3   5  11      110.73      123.09      6.71 o 
  -2   5  11      437.36      410.18     10.72 o 
  -1   5  11       44.20       55.46      4.05 o 
   0   5  11      506.66      460.49     18.40 o 
   1   5  11      462.13      476.47     16.05 o 
   2   5  11      651.81      623.63     26.49 o 
   3   5  11      134.20      131.17     20.55 o 
   4   5  11       22.03        5.68      8.17 o 
   5   5  11       33.07       20.61     14.64 o 
   6   5  11       56.10       42.49     12.66 o 
   7   5  11       39.26       48.04     13.78 o 
   8   5  11       24.01        7.75     12.54 o 
   9   5  11       33.51       41.55     16.28 o 
 -10   6  11       50.57       72.86     24.70 o 
  -9   6  11      119.97      126.40     17.97 o 
  -8   6  11        0.41        4.27      9.83 o 
  -7   6  11       23.86       27.33      8.85 o 
  -6   6  11      357.13      365.77     15.59 o 
  -5   6  11      217.74      206.50     11.74 o 
  -4   6  11        0.15       -4.53      4.53 o 
  -3   6  11      105.43      121.97      7.70 o 
  -2   6  11        3.96        3.16      3.37 o 
  -1   6  11      716.04      700.79     13.02 o 
   0   6  11       95.14       74.04      5.79 o 
   1   6  11     1766.67     1788.97     31.31 o 
   2   6  11      224.18      210.27     26.71 o 
   3   6  11      108.66      127.19     24.43 o 
   4   6  11     1172.31     1000.26     53.56 o 
   5   6  11      418.85      442.55     35.96 o 
   6   6  11       14.43       22.34     11.57 o 
   7   6  11       22.18       36.61     18.74 o 
   8   6  11       14.85       30.72     13.96 o 
   9   6  11       92.78       98.57     22.12 o 
 -10   7  11       63.41      139.52     29.53 o 
  -9   7  11        3.22        9.44     12.79 o 
  -8   7  11       18.88       38.38     12.82 o 
  -7   7  11      320.76      268.79     21.47 o 
  -6   7  11       88.15       94.16     14.15 o 
  -5   7  11      571.63      580.16     21.96 o 
  -4   7  11     1337.49     1368.18     26.28 o 
  -3   7  11      237.41      218.58      9.90 o 
  -2   7  11       38.79       51.51      5.38 o 
  -1   7  11      222.61      255.39      8.12 o 
   0   7  11      540.02      492.28     15.68 o 
   1   7  11       18.60       18.00     15.26 o 
   2   7  11      492.19      435.74     28.00 o 
   3   7  11       58.08       53.85     16.51 o 
   4   7  11        6.47       15.35     13.55 o 
   5   7  11       53.12       60.98     20.64 o 
   6   7  11      334.66      349.10     25.04 o 
   7   7  11      438.79      361.00     27.22 o 
   8   7  11       40.54       61.38     16.88 o 
  -9   8  11        0.78        5.14     11.66 o 
  -8   8  11      605.05      608.71     32.34 o 
  -7   8  11        7.13       10.83     11.87 o 
  -6   8  11       84.72       84.43     14.40 o 
  -5   8  11      469.20      474.76     25.16 o 
  -4   8  11      394.97      388.04     18.11 o 
  -3   8  11      451.26      496.10     21.65 o 
  -2   8  11      493.26      505.12     23.43 o 
  -1   8  11      193.22      178.74      9.90 o 
   0   8  11       47.63       69.97     16.58 o 
   1   8  11      544.30      503.73     36.17 o 
   2   8  11       85.80       98.30     19.97 o 
   3   8  11      601.98      597.02     40.93 o 
   4   8  11       33.28       31.20     10.77 o 
   5   8  11      114.35       94.02     40.19 o 
   6   8  11       72.55       94.20     16.53 o 
   7   8  11        5.28        8.87     11.57 o 
   8   8  11      156.66      194.60     23.94 o 
  -9   9  11       11.98       31.08     14.89 o 
  -8   9  11       67.50       33.07     26.57 o 
  -7   9  11       87.04      144.42     18.54 o 
  -6   9  11      312.77      287.28     22.88 o 
  -5   9  11       63.01       71.73     13.69 o 
  -4   9  11      374.09      392.26     22.23 o 
  -3   9  11     1227.46     1159.98     32.01 o 
  -2   9  11       30.91       44.63      8.89 o 
  -1   9  11        1.65        9.07      6.01 o 
   0   9  11       39.67       42.66     13.90 o 
   1   9  11        1.04        9.39     12.00 o 
   2   9  11       65.09       59.98     17.25 o 
   3   9  11      386.15      335.91     34.09 o 
   4   9  11       37.58        6.98      9.02 o 
   5   9  11        1.19       15.90     13.25 o 
   6   9  11       88.27       94.67     17.24 o 
   7   9  11       47.01       66.49     20.13 o 
  -9  10  11      158.87      193.18     23.85 o 
  -8  10  11       70.99       63.76     24.63 o 
  -7  10  11        3.56       19.31     11.90 o 
  -6  10  11      279.57      314.84     24.03 o 
  -5  10  11       47.55       50.17     15.26 o 
  -4  10  11      391.16      398.42     19.51 o 
  -3  10  11      491.35      488.20     20.69 o 
  -2  10  11      272.29      280.42     16.04 o 
  -1  10  11      350.65      340.51     23.06 o 
   0  10  11       80.51       84.79     20.01 o 
   1  10  11       65.50       67.29     18.42 o 
   2  10  11      147.36      143.43     25.12 o 
   3  10  11       54.09       75.58     21.28 o 
   4  10  11       24.01       38.50     17.71 o 
   5  10  11        0.16        0.14     13.87 o 
   6  10  11      100.20       99.33     25.79 o 
   7  10  11       10.81       17.96     13.55 o 
  -8  11  11       84.39       92.89     18.40 o 
  -7  11  11       29.85      127.79     19.28 o 
  -6  11  11       14.92        6.37     10.26 o 
  -5  11  11      211.57      219.94     34.51 o 
  -4  11  11        9.77        0.36      7.16 o 
  -3  11  11      223.57      230.96     19.27 o 
  -2  11  11      192.47      214.04     20.00 o 
  -1  11  11      375.94      287.59     22.24 o 
   0  11  11       48.99       31.48     30.17 o 
   1  11  11      120.40      122.40     22.72 o 
   2  11  11        7.65       15.63     13.69 o 
   3  11  11        1.16       -0.67     12.00 o 
   4  11  11       24.86        9.32     13.83 o 
   5  11  11       66.04       60.87     22.65 o 
   6  11  11        2.63        0.00     14.50 o 
  -7  12  11        0.22       10.79     16.21 o 
  -6  12  11        6.51       24.85     12.97 o 
  -5  12  11        0.00       16.79     11.33 o 
  -4  12  11       50.61       46.41     12.53 o 
  -3  12  11        3.70        3.82      9.35 o 
  -2  12  11      244.81      221.56     21.69 o 
  -1  12  11       36.17       30.77     11.84 o 
   0  12  11       13.54       14.75     10.39 o 
   1  12  11        2.56       27.10     15.35 o 
   2  12  11        0.32       14.40     14.01 o 
   3  12  11       35.22       43.51     19.09 o 
   4  12  11      212.26      231.01     32.85 o 
   5  12  11       20.16       10.90     16.62 o 
   6  12  11       15.18       17.96     18.17 o 
  -7  13  11        5.57       27.08     14.25 o 
  -6  13  11        7.06       44.63     14.64 o 
  -5  13  11      100.99       95.87     17.05 o 
  -4  13  11      198.28      255.32     22.54 o 
  -3  13  11      443.43      429.29     59.26 o 
  -2  13  11        5.36        8.19     10.07 o 
  -1  13  11      556.00      504.62     29.78 o 
   0  13  11        5.46       12.18     10.95 o 
   1  13  11        0.04        3.81      9.53 o 
   2  13  11       87.02       85.25     23.29 o 
   3  13  11       48.14       67.75     23.22 o 
   4  13  11       76.20       56.14     21.77 o 
   5  13  11        8.10        9.10     17.54 o 
  -6  14  11       21.27       46.98     14.57 o 
  -5  14  11       37.75       65.32     18.17 o 
  -4  14  11      105.83      134.22     27.73 o 
  -3  14  11        2.32        6.60     11.28 o 
  -2  14  11      304.15      302.54     26.48 o 
  -1  14  11       31.93       27.38     12.79 o 
   0  14  11        0.08       11.45     11.54 o 
   1  14  11        1.43        7.13     11.83 o 
   2  14  11        1.12        2.96     17.71 o 
   3  14  11       80.06      105.93     27.84 o 
   4  14  11       65.30       78.51     25.02 o 
  -5  15  11        4.51       29.11     20.50 o 
  -4  15  11       67.70       75.26     23.82 o 
  -3  15  11       99.96       91.03     18.82 o 
  -2  15  11       19.76        2.33     11.18 o 
  -1  15  11      188.61      183.14     23.90 o 
   0  15  11       17.35       11.65     14.91 o 
   1  15  11       31.59       21.13     13.31 o 
   2  15  11       84.37       76.26     18.75 o 
   3  15  11        3.81       18.00     18.21 o 
  -3  16  11        4.45        7.47     22.72 o 
  -2  16  11      156.43      196.82     25.03 o 
  -1  16  11        0.48        0.82     15.31 o 
   0  16  11      186.89      226.64     26.61 o 
   0 -19  12       32.95       16.65     20.64 o 
   1 -19  12       55.75       89.38     24.35 o 
  -3 -18  12        0.01       -6.49     18.60 o 
  -2 -18  12      141.30      150.49     26.99 o 
  -1 -18  12       36.32       38.32     20.25 o 
   0 -18  12        0.84       -0.64     16.37 o 
   1 -18  12       15.12       15.04     11.82 o 
   2 -18  12      149.99      177.08     20.23 o 
   3 -18  12       48.49       43.72     14.68 o 
   4 -18  12       19.41       16.85     10.15 o 
  -4 -17  12       19.68       21.67     19.12 o 
  -3 -17  12       87.02       68.52     23.11 o 
  -2 -17  12        1.63       22.16     17.47 o 
  -1 -17  12       28.74       56.10     20.08 o 
   0 -17  12       23.95       35.50     17.89 o 
   1 -17  12      200.60      215.38     20.88 o 
   2 -17  12        0.05        0.10     13.41 o 
   3 -17  12      233.27      194.91     28.44 o 
   4 -17  12        0.02       11.39      9.90 o 
   5 -17  12        2.63        4.17     12.47 o 
  -5 -16  12        0.74       20.43     19.41 o 
  -4 -16  12        0.10       -2.12     17.11 o 
  -3 -16  12       25.74       -4.27     15.63 o 
  -1 -16  12       33.47        6.00     14.68 o 
   0 -16  12       24.98       30.63     11.64 o 
   1 -16  12        1.19        8.32     11.77 o 
   2 -16  12        0.54       13.39     11.17 o 
   3 -16  12      452.80      449.35     43.88 o 
   4 -16  12       76.53       70.03     15.73 o 
   5 -16  12      126.67      147.24     15.47 o 
   6 -16  12       17.72       29.70     15.24 o 
  -6 -15  12      341.08      320.64     33.66 o 
  -5 -15  12        2.71      -13.66     13.66 o 
  -4 -15  12       59.27       48.41     19.48 o 
  -3 -15  12      262.87      292.83     29.71 o 
  -2 -15  12      134.44       91.81     19.90 o 
  -1 -15  12      191.10      183.06     17.59 o 
   0 -15  12       18.83       10.20     11.22 o 
   1 -15  12        1.30       -8.24      8.24 o 
   2 -15  12      154.06      180.44     17.81 o 
   3 -15  12       80.29      101.79     12.41 o 
   4 -15  12       99.71      102.74     16.98 o 
   5 -15  12       11.72       18.83      8.91 o 
   6 -15  12        4.32       22.19      9.79 o 
   7 -15  12       18.82       19.74     10.65 o 
  -7 -14  12        3.94       12.53     17.22 o 
  -6 -14  12       68.74       37.44     17.75 o 
  -5 -14  12      117.90      163.51     24.59 o 
  -4 -14  12       70.04       60.76     18.84 o 
  -3 -14  12        0.31       24.17     14.82 o 
  -2 -14  12        7.57       -2.09      8.77 o 
  -1 -14  12      475.60      495.44     24.45 o 
   0 -14  12      356.92      368.74     17.62 o 
   1 -14  12      411.20      406.77     18.36 o 
   2 -14  12       97.66      118.00     15.09 o 
   3 -14  12       70.76       86.58     11.15 o 
   4 -14  12       16.15       17.61     10.55 o 
   5 -14  12        7.17        2.29      7.80 o 
   6 -14  12      708.45      803.48     37.54 o 
   7 -14  12       96.39       82.95     13.39 o 
  -7 -13  12        4.93        3.87     19.78 o 
  -6 -13  12      142.94      149.25     18.13 o 
  -5 -13  12       39.35       40.00     12.92 o 
  -4 -13  12      366.45      342.74     21.95 o 
  -3 -13  12      346.80      330.60     20.83 o 
  -2 -13  12       44.40       28.58     10.32 o 
  -1 -13  12        1.23       -2.93     11.19 o 
   0 -13  12      151.94      161.85     12.87 o 
   1 -13  12       56.71       41.55      8.58 o 
   2 -13  12       55.01       55.33      7.78 o 
   3 -13  12      121.53      125.97     12.21 o 
   4 -13  12      213.04      216.93     19.94 o 
   5 -13  12      122.72      127.24     30.73 o 
   6 -13  12        1.27       -0.50      7.55 o 
   7 -13  12      106.17      110.42     14.85 o 
   8 -13  12        0.00        1.52      9.92 o 
  -8 -12  12       74.51       77.53     17.01 o 
  -7 -12  12        5.33        1.29     11.95 o 
  -6 -12  12      116.87      111.38     16.42 o 
  -5 -12  12        8.48       -0.45      9.99 o 
  -4 -12  12     1199.74     1140.60     31.75 o 
  -3 -12  12        4.58        4.46      6.80 o 
  -2 -12  12       22.57       15.26      7.29 o 
  -1 -12  12       35.13       51.28     14.07 o 
   0 -12  12     1794.18     1896.83     42.11 o 
   1 -12  12      485.64      435.35     22.06 o 
   2 -12  12      595.92      623.78     22.07 o 
   3 -12  12        0.07        6.24      6.95 o 
   4 -12  12        1.72       -5.29      8.27 o 
   5 -12  12        9.45        8.24      9.46 o 
   6 -12  12      288.82      362.95     27.76 o 
   7 -12  12      217.94      272.71     19.23 o 
   8 -12  12        0.32        7.93      9.56 o 
  -8 -11  12       17.88       21.52     12.55 o 
  -7 -11  12       17.11       -9.84      9.84 o 
  -6 -11  12       35.55       30.46     11.77 o 
  -5 -11  12       44.91       27.50     13.06 o 
  -4 -11  12      101.68      119.58     13.31 o 
  -3 -11  12      170.74      158.01     12.65 o 
  -2 -11  12      327.56      297.00     13.29 o 
  -1 -11  12       50.72       38.76      7.06 o 
   0 -11  12       90.90       77.37      7.89 o 
   1 -11  12       22.99       18.68      5.56 o 
   2 -11  12      181.03      186.73      9.67 o 
   3 -11  12      204.46      199.69     16.64 o 
   4 -11  12       54.79       49.15     11.84 o 
   5 -11  12       74.55       67.36     18.35 o 
   6 -11  12       56.78       84.82     15.83 o 
   7 -11  12      169.04      220.42     17.48 o 
   8 -11  12       37.29       36.30     10.39 o 
   9 -11  12       15.31       16.82     10.88 o 
  -9 -10  12       25.31       21.13     13.47 o 
  -8 -10  12       25.19       40.16     13.92 o 
  -7 -10  12       41.08       26.83     12.24 o 
  -6 -10  12      515.32      506.52     25.57 o 
  -5 -10  12       39.37       25.58      7.07 o 
  -4 -10  12      275.54      228.44     12.47 o 
  -3 -10  12      463.58      437.78     22.03 o 
  -2 -10  12      115.11      105.92      8.92 o 
  -1 -10  12      819.85      856.40     28.08 o 
   0 -10  12      123.94      141.63      9.33 o 
   1 -10  12       10.86        5.48      4.56 o 
   2 -10  12       28.66       18.38      5.11 o 
   3 -10  12      158.69      142.78     11.63 o 
   4 -10  12      126.85      127.68     14.85 o 
   5 -10  12      437.08      490.96     57.97 o 
   6 -10  12       59.52       45.74     17.17 o 
   7 -10  12        0.00        1.61      8.48 o 
   8 -10  12       77.37       64.41     12.55 o 
   9 -10  12       53.41       65.69     13.11 o 
  -9  -9  12       98.77      130.55     17.10 o 
  -8  -9  12       31.63       28.02     21.70 o 
  -7  -9  12      211.30      224.44     18.40 o 
  -6  -9  12       36.63       45.05      9.15 o 
  -5  -9  12       45.37       46.41      8.08 o 
  -4  -9  12       88.38       96.46      8.81 o 
  -3  -9  12      182.69      167.22     10.18 o 
  -2  -9  12     1406.88     1320.19     27.42 o 
  -1  -9  12       84.94       74.82      6.43 o 
   0  -9  12      267.74      266.46      9.79 o 
   1  -9  12      426.40      416.98     10.85 o 
   2  -9  12      742.07      786.47     20.14 o 
   3  -9  12      176.03      176.94     12.45 o 
   4  -9  12      744.04      702.93     23.31 o 
   5  -9  12      231.09      250.69     19.98 o 
   6  -9  12       35.34       18.59      9.83 o 
   7  -9  12      558.47      568.62     23.88 o 
   8  -9  12       51.19       44.51      9.42 o 
   9  -9  12       43.67       64.79     13.04 o 
  -9  -8  12       24.55       27.43     20.64 o 
  -8  -8  12      135.86      118.16     15.58 o 
  -7  -8  12       36.43       56.44     10.31 o 
  -6  -8  12      461.62      481.02     19.28 o 
  -5  -8  12     1043.71     1020.10     27.92 o 
  -4  -8  12      124.95      115.26      8.97 o 
  -3  -8  12      759.57      795.56     20.33 o 
  -2  -8  12     1264.42     1242.07     22.31 o 
  -1  -8  12     1018.12      996.43     20.40 o 
   0  -8  12       19.94       13.56      3.60 o 
   1  -8  12       49.95       53.09      6.68 o 
   2  -8  12      144.86      136.22      7.66 o 
   3  -8  12      859.78      864.87     28.96 o 
   4  -8  12      317.63      303.85     15.80 o 
   5  -8  12        0.76       -2.78      5.79 o 
   6  -8  12      139.13      139.65     26.76 o 
   7  -8  12       57.32       90.91     12.12 o 
   8  -8  12      430.41      421.60     19.03 o 
   9  -8  12      200.15      232.68     24.49 o 
 -10  -7  12       20.87       29.61     32.36 o 
  -9  -7  12        2.21       -1.77     14.41 o 
  -8  -7  12       52.13       39.08      9.51 o 
  -7  -7  12       66.82       58.47      8.00 o 
  -6  -7  12        9.44       19.18      6.96 o 
  -5  -7  12      306.10      275.21     14.31 o 
  -4  -7  12      109.69      104.34      7.95 o 
  -3  -7  12      124.64      133.10      7.64 o 
  -2  -7  12       54.89       57.52      5.12 o 
  -1  -7  12       35.63       34.64      4.14 o 
   0  -7  12        5.40        4.06      3.89 o 
   1  -7  12        4.21        0.13      3.22 o 
   2  -7  12     2067.58     2041.10     31.90 o 
   3  -7  12        2.23        6.74      4.51 o 
   4  -7  12      324.86      333.24     16.11 o 
   5  -7  12      363.86      339.17     16.81 o 
   6  -7  12       30.66       24.81      6.72 o 
   7  -7  12      261.21      295.29     22.69 o 
   8  -7  12      108.71      116.54     14.12 o 
   9  -7  12      141.75      158.92     14.09 o 
  10  -7  12        0.13        2.24     12.60 o 
 -10  -6  12        5.02       -1.26     16.55 o 
  -9  -6  12       29.35       28.02     14.56 o 
  -8  -6  12       29.83       33.97      7.40 o 
  -7  -6  12       96.36       97.36      8.77 o 
  -6  -6  12      269.85      252.68     13.64 o 
  -5  -6  12     1921.17     1865.73     34.04 o 
  -4  -6  12      919.74      928.78     20.37 o 
  -3  -6  12        2.06       -2.71      3.15 o 
  -2  -6  12      701.67      720.03     17.09 o 
  -1  -6  12      114.36      157.01      6.48 o 
   0  -6  12      180.29      186.64      6.68 o 
   1  -6  12      575.33      575.59     13.15 o 
   2  -6  12      808.47      803.02     16.56 o 
   3  -6  12      746.62      782.77     18.74 o 
   4  -6  12      752.16      727.63     18.93 o 
   5  -6  12      397.94      378.61     17.20 o 
   6  -6  12       18.93       10.93      5.83 o 
   7  -6  12       31.08       16.47     13.56 o 
   8  -6  12       31.98       45.84      8.58 o 
   9  -6  12       92.40       99.33     11.91 o 
  10  -6  12      445.41      508.96     30.93 o 
 -10  -5  12        0.01        6.79      9.79 o 
  -9  -5  12        3.38       -7.45      8.79 o 
  -8  -5  12      125.93      120.21      9.76 o 
  -7  -5  12      178.10      168.12     18.41 o 
  -6  -5  12       90.01       90.28     14.81 o 
  -5  -5  12      382.13      379.50     16.00 o 
  -4  -5  12      191.93      199.89     16.49 o 
  -3  -5  12        0.79       -0.33      3.06 o 
  -2  -5  12      508.50      461.48      9.77 o 
  -1  -5  12        8.72       14.47      3.37 o 
   0  -5  12       77.06       80.01      5.29 o 
   1  -5  12      171.17      142.39      9.16 o 
   2  -5  12      418.11      360.01     10.27 o 
   3  -5  12      127.82      124.57     11.02 o 
   4  -5  12      477.73      522.89     15.53 o 
   5  -5  12       19.98       19.94     13.81 o 
   6  -5  12      175.42      237.60     12.85 o 
   7  -5  12        6.31       -1.21      5.79 o 
   8  -5  12        7.44        7.97      7.44 o 
   9  -5  12        9.58       19.07      8.08 o 
  10  -5  12       26.06       37.62     12.04 o 
 -10  -4  12      100.20       88.49     14.94 o 
  -9  -4  12        0.10        5.83      5.94 o 
  -8  -4  12      243.60      227.41     11.61 o 
  -7  -4  12        7.01        3.72      4.89 o 
  -6  -4  12     2634.71     2687.75     44.21 o 
  -5  -4  12     1485.05     1501.02     37.60 o 
  -4  -4  12       52.17       48.06      5.50 o 
  -3  -4  12      222.04      196.30     12.38 o 
  -2  -4  12      204.70      235.58      8.41 o 
  -1  -4  12      361.77      323.62      8.83 o 
   0  -4  12      479.94      592.40     11.06 o 
   1  -4  12        1.77        3.98      2.79 o 
   2  -4  12        8.99       16.74      4.18 o 
   3  -4  12     1451.75     1494.28     27.80 o 
   4  -4  12       63.84       61.61      6.43 o 
   5  -4  12       40.04       49.20      6.76 o 
   6  -4  12       43.59       31.10      7.78 o 
   7  -4  12      363.51      388.20     28.27 o 
   8  -4  12      356.08      379.10     20.57 o 
   9  -4  12       56.33       75.79     12.60 o 
  10  -4  12        0.05        0.57     12.61 o 
 -10  -3  12       64.30       40.27     12.94 o 
  -9  -3  12        0.23        0.76     10.22 o 
  -8  -3  12      338.31      307.73     20.47 o 
  -7  -3  12        1.59        6.28      7.30 o 
  -6  -3  12      209.75      211.08     14.58 o 
  -5  -3  12      266.80      294.84     13.66 o 
  -4  -3  12      244.92      262.13     11.68 o 
  -3  -3  12        0.18        2.83      2.88 o 
  -2  -3  12       50.12       74.01      4.90 o 
  -1  -3  12        3.34        3.80      2.45 o 
   0  -3  12       19.45       11.21      3.61 o 
   1  -3  12       23.63       15.33      4.25 o 
   2  -3  12      294.02      278.73     15.86 o 
   3  -3  12      112.94      113.33      9.17 o 
   4  -3  12      639.66      692.37     17.59 o 
   5  -3  12      450.95      467.69     15.10 o 
   6  -3  12      604.89      566.10     21.42 o 
   7  -3  12     1041.35      992.44     32.38 o 
   8  -3  12      122.98      118.14     13.12 o 
   9  -3  12       19.76       20.71     13.60 o 
  10  -3  12      190.54      195.87     25.03 o 
 -10  -2  12        0.06       13.45     10.37 o 
  -9  -2  12       27.43       41.88     11.98 o 
  -8  -2  12      190.30      194.08     16.07 o 
  -7  -2  12      154.61      177.87     14.65 o 
  -6  -2  12     1118.29     1102.30     36.91 o 
  -5  -2  12     4058.17     3931.56     91.35 o 
  -4  -2  12     1982.42     2061.89     40.40 o 
  -3  -2  12        0.10        0.53      3.03 o 
  -2  -2  12     2478.09     2434.02     47.78 o 
  -1  -2  12       72.14      110.09      5.36 o 
   0  -2  12        0.02       -0.71      2.37 o 
   1  -2  12      226.90      200.45      9.58 o 
   2  -2  12       15.94       12.04      4.20 o 
   3  -2  12       18.80        6.42      7.79 o 
   4  -2  12      184.94      149.54     11.14 o 
   5  -2  12      601.44      592.00     20.76 o 
   6  -2  12      173.58      160.44     12.51 o 
   7  -2  12       60.19       60.18     10.12 o 
   8  -2  12      437.61      451.65     29.08 o 
   9  -2  12       28.15       34.91     13.82 o 
  10  -2  12        0.50        7.44     12.46 o 
 -10  -1  12       71.08       89.88     22.48 o 
  -9  -1  12      122.55      127.72     14.84 o 
  -8  -1  12       43.91       35.54     10.14 o 
  -7  -1  12      450.39      464.57     21.01 o 
  -6  -1  12      138.47      153.37     14.32 o 
  -5  -1  12       54.67       38.65     10.15 o 
  -4  -1  12       50.10       41.77      3.75 o 
  -3  -1  12        9.36       11.03      3.53 o 
  -2  -1  12       11.93       17.44      2.94 o 
  -1  -1  12      216.92      292.90      8.21 o 
   0  -1  12      153.93      191.77      8.30 o 
   1  -1  12       85.70       84.07      7.88 o 
   2  -1  12       61.23       48.23      6.73 o 
   3  -1  12       75.81       59.54      7.30 o 
   4  -1  12        5.36        9.76      5.38 o 
   5  -1  12      239.63      221.35     13.13 o 
   6  -1  12        8.69       11.92      6.48 o 
   7  -1  12      239.51      248.85     21.84 o 
   8  -1  12       88.21       59.84     14.41 o 
   9  -1  12        9.60       12.35     12.47 o 
  10  -1  12        6.51       -2.32     12.09 o 
 -10   0  12        5.50        4.78     14.96 o 
  -9   0  12      195.06      248.23     18.72 o 
  -8   0  12       66.23       81.79     12.09 o 
  -7   0  12       10.25        1.31      9.01 o 
  -6   0  12      551.01      539.02     33.48 o 
  -5   0  12      229.65      190.45     10.28 o 
  -4   0  12      190.56      243.56     10.15 o 
  -3   0  12      833.34      882.69     20.27 o 
  -2   0  12       15.53       20.35      3.42 o 
  -1   0  12       61.96       70.39      4.50 o 
   0   0  12      157.29      183.85      8.41 o 
   1   0  12       54.30       43.72     13.14 o 
   2   0  12       29.71       25.97      4.99 o 
   3   0  12        2.83        2.36      4.53 o 
   4   0  12      798.83      758.30     28.06 o 
   5   0  12       61.39       80.29      9.20 o 
   6   0  12      104.43      108.93     15.47 o 
   7   0  12       20.76        8.19     14.47 o 
   8   0  12      134.07      143.08     38.07 o 
   9   0  12      206.34      290.84     27.27 o 
  10   0  12       37.42       19.04     24.22 o 
 -10   1  12       86.60      104.46     19.16 o 
  -9   1  12      249.57      217.73     17.95 o 
  -8   1  12      144.55       93.46     13.07 o 
  -7   1  12       55.73       79.70     11.30 o 
  -6   1  12        3.01        0.89      7.22 o 
  -5   1  12      108.34      116.41      5.90 o 
  -4   1  12      382.43      353.61     14.22 o 
  -3   1  12       56.19       54.83      4.89 o 
  -2   1  12        4.23        5.19      3.09 o 
  -1   1  12      176.66      170.04      9.44 o 
   0   1  12        4.83        1.90      3.41 o 
   1   1  12        7.01        4.93      4.07 o 
   2   1  12      140.59      134.53      8.29 o 
   3   1  12        0.26        2.33      4.21 o 
   4   1  12      263.88      240.94     16.89 o 
   5   1  12       92.80       64.10     11.84 o 
   6   1  12      163.08      136.39     16.81 o 
   7   1  12       13.48       -5.84      7.68 o 
   8   1  12       75.64       75.79     29.52 o 
   9   1  12       40.23       27.40     13.99 o 
  10   1  12        0.79       23.31     14.28 o 
 -10   2  12       92.20       70.11     21.86 o 
  -9   2  12       25.63       16.42     13.17 o 
  -8   2  12      157.63      144.94     17.77 o 
  -7   2  12        8.65        3.15      6.81 o 
  -6   2  12      254.64      280.46     11.48 o 
  -5   2  12        2.22        2.50      2.89 o 
  -4   2  12       12.08        8.00      3.87 o 
  -3   2  12      506.00      537.07     14.85 o 
  -2   2  12      841.12      892.87     17.42 o 
  -1   2  12       46.71       48.20      7.11 o 
   0   2  12       51.62       43.34      5.37 o 
   1   2  12      508.22      485.67     14.33 o 
   2   2  12       64.44       72.05      7.70 o 
   3   2  12      127.22      127.18      9.67 o 
   4   2  12      186.75      193.76     14.51 o 
   5   2  12       17.77       12.21      9.24 o 
   6   2  12        1.98       -4.02     13.48 o
[truncated: 273,852 more chars]
